# Supplementary material for: “Let’s Dry up and Survive Together”: Is Anhydrobiosis in Two Paramacrobiotus Species (Tardigrada) Associated with a Specific Microbiome Community?
Source: Int J Mol Sci. 2026 Jun 10;27(12):5256. doi: 10.3390/ijms27125256 (PMC13299801; doi:10.3390/ijms27125256)
Supplement: Supplementary file 1 [file ijms-27-05256-s001.zip]

Archive with 2 entries (2 files):
- Supplementary files_Figures S1-S3.xlsx
- Supplementary files_Tables S1-S16.xlsx
