# Supplementary material for: “Let’s Dry up and Survive Together”: Is Anhydrobiosis in Two Paramacrobiotus Species (Tardigrada) Associated with a Specific Microbiome Community?
Source: Int J Mol Sci. 2026 Jun 10;27(12):5256. doi: 10.3390/ijms27125256 (PMC13299801; doi:10.3390/ijms27125256)
Supplement: Supplementary file 1 [file ijms-27-05256-s001.zip › Supplementary files_Figures S1-S3.xlsx]

## Sheet: Figure S1
	Figure S1. Rarefaction curve plotted using alpha diversity metric.

## Sheet: Figure S2
	Figure S2. Amplification of the 16S rRNA gene fragment depending on the primer purification method: A - primers subjected to standard purification, B - primers subjected to HPLC purification. Negative controls are indicated by the orange arrow. The first lane contains the size marker, with the most prominent band at 500 bp.

## Sheet: Figure S3
Figure S3. Analysis of indicator variables (IndVal%) for the microbial communities that most effectively characterized different developmental (eggs, adults) and physiological stages (active individuals before and after anhydrobiosis, as well as individuals in anhydrobiosis ‘tuns’) for Pam. experimentalis (Pe) and Pam. fairbanksi (Pf). The statistical significance of the indicator values is indic…
