# Supplementary material for: “Let’s Dry up and Survive Together”: Is Anhydrobiosis in Two Paramacrobiotus Species (Tardigrada) Associated with a Specific Microbiome Community?
Source: Int J Mol Sci. 2026 Jun 10;27(12):5256. doi: 10.3390/ijms27125256 (PMC13299801; doi:10.3390/ijms27125256)
Supplement: Supplementary file 1 [file ijms-27-05256-s001.zip › Supplementary files_Tables S1-S16.xlsx]

## Sheet: Table S1
Table S1. Raw NGS data.
Samples_preliminary code	Samples_code appplied in analysis	RawPE	Combined	Qualified	Nochime	Base(nt)	Avglen(nt)	GC	Q20	Q30
APE1.1	Pe_eggs	25602	25505	25109	24729	10389729	420.14	52.82%	98.74%	95.63%
APE1.2	Pe_active	303109	301763	297047	273896	111939994	408.70	51.60%	98.61%	95.25%
APE1.3	Pe_tuns7	82046	81628	80446	79544	32802806	412.39	53.85%	98.93%	96.12%
APE1.4	Pe_active7	342732	341479	336560	325706	137364681	421.74	53.55%	98.74%	95.64%
APE1.5	Pe_tuns120	124041	123559	122332	121907	44305944	363.44	52.56%	99.08%	96.51%
APE1.6	Pe_active120	33458	33347	32886	32825	13377371	407.54	54.00%	99.01%	96.30%
APE2.1	Pe_eggs	114265	113835	112362	109184	45389799	415.72	54.60%	98.67%	95.33%
APE2.2	Pe_active	367379	365531	359979	336896	137944183	409.46	51.58%	98.40%	94.59%
APE2.3	Pe_tuns7	153315	152417	150282	148951	61789447	414.83	53.27%	98.62%	95.20%
APE2.4	Pe_active7	188206	187306	184769	183005	76551319	418.30	52.98%	98.59%	95.08%
APE2.5	Pe_tuns120	34797	34681	34249	32385	13404098	413.90	53.09%	98.67%	95.25%
APE2.6	Pe_active120	192992	192108	189414	185398	76817194	414.34	53.36%	98.60%	95.12%
APE3.1	Pe_eggs	25707	25604	25209	24455	10221906	417.99	53.30%	98.78%	95.63%
APE3.2	Pe_active	144787	144034	141656	134896	55296015	409.92	52.01%	98.55%	95.04%
APE3.3	Pe_tuns7	338403	336669	331331	322546	133433225	413.69	54.07%	98.79%	95.70%
APE3.4	Pe_active7	388141	386030	379803	364504	151637921	416.01	51.27%	98.66%	95.34%
APE3.5	Pe_tuns120	50224	49904	49105	48430	20153521	416.14	53.16%	98.70%	95.44%
APE3.6	Pe_active120	73277	72856	71537	70569	29626545	419.82	53.21%	98.58%	95.09%
BPF4.1	Pf_eggs	175925	174921	172189	167832	69858786	416.24	52.46%	98.63%	95.20%
BPF4.3	Pf_tuns7	145949	144557	142117	140348	58092407	413.92	52.25%	98.56%	95.04%
BPF4.4	Pf_active7	412376	409540	403271	391971	161618582	412.32	52.83%	98.61%	95.14%
BPF4.5	Pf_tuns120	102341	101229	99550	97448	40505681	415.66	53.03%	98.63%	95.13%
BPF4.6	Pf_active120	79810	79389	78004	76011	31546846	415.03	54.41%	98.70%	95.35%
BPF5.1	Pf_eggs	20916	20847	20605	20130	8419153	418.24	53.66%	98.75%	95.52%
BPF5.2	Pf_active	340412	338789	333816	314597	128288535	407.79	51.56%	98.46%	94.77%
BPF5.3	Pf_tuns7	195620	194704	191886	190203	79228480	416.55	52.80%	98.69%	95.37%
BPF5.4	Pf_active7	371241	369533	364797	355799	148366865	417.00	53.79%	98.69%	95.39%
BPF5.5	Pf_tuns120	31461	31256	30828	30677	12749569	415.61	53.31%	98.67%	95.27%
BPF5.6	Pf_active120	144459	143845	141875	139331	57951181	415.92	54.11%	98.68%	95.38%
BPF6.1	Pf_eggs	58755	58546	57786	55840	23492319	420.71	54.08%	98.81%	95.65%
BPF6.2	Pf_active	335506	333976	329301	312205	127363340	407.95	51.43%	98.46%	94.78%
BPF6.3	Pf_tuns7	88437	88098	86932	86645	35737652	412.46	53.03%	98.74%	95.53%
BPF6.4	Pf_active7	406196	403962	398187	377395	159679370	423.11	52.46%	98.50%	94.90%
BPF6.5	Pf_tuns120	55379	55104	54378	53681	22257724	414.63	53.84%	98.71%	95.38%
BPF6.6	Pf_active120	56705	56464	55683	54724	22657948	414.04	54.34%	98.76%	95.54%
ABMK7.1	Pe_dead120	55370	55106	54299	53244	22127853	415.59	53.83%	98.62%	95.14%
ABMK7.2	Pf_dead120	405641	403271	396910	367082	149518625	407.32	51.38%	98.32%	94.35%
ABMK7.3	medium1	215711	214624	211343	188877	79021552	418.38	54.09%	98.58%	95.04%
ABM8.1	Pe_dead120	287784	285872	282128	273437	112557627	411.64	52.29%	98.68%	95.23%
ABM8.2	Pf_dead120	431914	429681	423293	396271	163207324	411.86	52.62%	98.40%	94.60%
ABM8.3	medium2	284580	283336	279379	237034	99890122	421.42	54.40%	98.63%	95.23%
ABM9.1	Pe_dead120	87192	86852	85720	83790	34712885	414.28	53.82%	98.76%	95.55%
ABM9.2	Pf_dead120	420308	416206	410484	358466	145992040	407.27	53.27%	98.56%	95.03%
ABM9.3	medium3	151101	150390	148183	127185	53217517	418.43	53.94%	98.69%	95.39%

## Sheet: Table S2
Table S2. Summary statistics of sequencing data (total tags, taxon tags, unclassified tags, unique tags, and OTU numbers) for each sample.
Sample_Name	Total_tag	Taxon_Tag	Unclassified_Tag	Unique_Tag	OTU_num
Pe_eggs	158368	156399	0	1969	256
Pe_active	745688	743332	3	2353	388
Pe_tuns7	551041	546320	127	4594	380
Pe_active7	873215	868962	8	4245	441
Pe_tuns120	202722	111726	90263	733	174
Pe_active120	288792	286036	13	2743	239
Pe_dead120	410471	407063	128	3280	226
Pf_eggs	243801	242779	0	1022	203
Pf_tuns7	417196	414688	11	2497	277
Pf_active7	1125165	1117689	631	6845	311
Pf_tuns120	181806	180602	66	1138	147
Pf_active120	270066	268151	5	1910	229
Pf_active	626802	625230	69	1503	304
Pf_dead120	1121819	1113521	455	7843	620
medium1	188877	188570	0	307	95
medium2	237034	236592	0	442	118
medium3	127185	126952	0	233	104
The meanings of the table column names :
Total_tag: Total number of tags for each sample/group.
Taxon_tag: Number of tags that were successfully annotated to a taxonomic category.
Unclassified_tag: Number of tags that were not annotated to any taxonomic category.
Uniq_tag: Number of Uniq_tags. A Uniq_tag refers to a sequence with a frequency of 1 that does not reach the similarity threshold (we set it at 97%) with any other sequence during the OTU clustering process.
OTU_num: Number of OTUs that were successfully annotated.

## Sheet: Table S3
Table S3. Alpha diversity metrics (observed species, Shannon, Simpson, Chao1, ACE, Good’s coverage, PD whole tree) for all analysed samples.
group	observed_species	shannon	simpson	chao1	ACE	goods_coverage	PD_whole_tree
Pe_eggs	111	4.954	0.938	113.944	112.816	1.000	12.814
Pe_active	206	5.010	0.926	217.286	216.065	0.999	18.314
Pe_tuns7	161	4.623	0.882	175.547	173.619	0.999	26.181
Pe_active7	190	5.552	0.956	202.173	200.804	0.999	16.269
Pe_tuns120	74	3.879	0.777	76.000	77.720	1.000	12.664
Pe_active120	95	3.794	0.756	96.767	98.180	1.000	14.302
Pe_dead120	90	4.621	0.930	103.350	106.610	0.999	21.067
Pf_eggs	86	4.460	0.888	92.667	93.221	1.000	11.945
Pf_active	188	4.803	0.915	199.100	199.171	0.999	19.086
Pf_tuns7	122	4.916	0.919	131.594	133.191	0.999	22.278
Pf_active7	131	4.824	0.899	140.976	141.855	0.999	23.581
Pf_tuns120	64	4.685	0.938	69.583	73.604	1.000	12.952
Pf_active120	108	4.709	0.930	110.833	111.338	1.000	14.686
Pf_dead120	267	5.446	0.947	303.647	298.362	0.998	49.131
medium1	80	3.574	0.853	93.000	90.053	0.999	15.257
medium2	87	4.130	0.859	94.200	97.595	1.000	16.280
medium3	96	3.811	0.861	108.000	100.223	1.000	14.514

## Sheet: Table S4
Table S4. Counts represent kindom-level abundance.
Taxonomy	APE1.1	APE1.2	APE1.3	APE1.4	APE1.5	APE1.6	APE2.1	APE2.2	APE2.3	APE2.4	APE2.5	APE2.6	APE3.1	APE3.2	APE3.3	APE3.4	APE3.5	APE3.6	BPF4.1	BPF4.3	BPF4.4	BPF4.5	BPF4.6	BPF5.1	BPF5.2	BPF5.3	BPF5.4	BPF5.5	BPF5.6	BPF6.1	BPF6.2	BPF6.3	BPF6.4	BPF6.5	BPF6.6	ABMK7.1	ABMK7.2	ABMK7.3	ABM8.1	ABM8.2	ABM8.3	ABM9.1	ABM9.2	ABM9.3	ABK10.3	ABK10.4	ABK10.5	ABK10.6	Tax_detail
Bacteria	24640	273192	79182	323828	31293	32803	108552	335921	145808	182064	32313	184168	23207	134140	321330	363070	48120	69065	167172	140001	390427	97159	75610	19876	313831	188205	352871	30583	138181	55731	311399	86482	374391	52801	54360	53013	365668	188570	270702	393729	236592	83348	354069	126952	342186	362079	172054	70332	k__Bacteria;
Archaea	0	0	0	0	0	0	0	79	0	0	0	0	0	0	0	0	0	0	0	0	0	59	0	0	0	0	0	0	0	0	0	0	0	0	0	0	55	0	0	0	0	0	0	0	0	0	0	0	k__Archaea;
Others	0	0	0	3	90262	0	0	3	12	0	1	0	0	0	115	5	0	13	0	5	78	24	5	0	67	6	3	0	0	0	2	0	550	42	0	6	8	0	122	251	0	0	196	0	54	17	5	0	Others

## Sheet: Table S5
Table S5. Counts represent phylum-level abundance.
Taxonomy	APE1.1	APE1.2	APE1.3	APE1.4	APE1.5	APE1.6	APE2.1	APE2.2	APE2.3	APE2.4	APE2.5	APE2.6	APE3.1	APE3.2	APE3.3	APE3.4	APE3.5	APE3.6	BPF4.1	BPF4.3	BPF4.4	BPF4.5	BPF4.6	BPF5.1	BPF5.2	BPF5.3	BPF5.4	BPF5.5	BPF5.6	BPF6.1	BPF6.2	BPF6.3	BPF6.4	BPF6.5	BPF6.6	ABMK7.1	ABMK7.2	ABMK7.3	ABM8.1	ABM8.2	ABM8.3	ABM9.1	ABM9.2	ABM9.3	ABK10.3	ABK10.4	ABK10.5	ABK10.6	Tax_detail
Firmicutes	10214	200522	12017	173744	3613	969	28506	243855	52789	86476	6340	33284	4903	92429	94048	252332	23388	35496	39199	73135	165530	19148	7185	2779	243223	45342	122133	9195	54775	2395	242508	29015	262017	10777	14668	7816	295896	62	35490	248742	8643	16503	128280	862	151554	136529	111572	20220	k__Bacteria;p__Firmicutes;
Actinobacteriota	6407	33227	10623	50272	879	3093	64672	29257	39104	35811	7231	45620	3948	20441	203967	36713	17058	19157	40007	33095	105436	9541	22165	6366	39448	35635	112160	4454	65221	14044	36143	14415	58990	14761	24697	18311	35918	3120	42724	81288	15274	24697	35307	6015	159358	136814	37653	45250	k__Bacteria;p__Actinobacteriota;
Proteobacteria	6113	8251	54837	67417	25136	27793	10070	35295	44916	50607	16845	74873	11192	10431	18703	29737	5892	9443	50971	22151	95215	49323	45089	8439	6718	94013	95028	13339	9912	35859	7945	37358	33553	23628	13490	21163	11192	178231	165972	40188	194109	36809	129639	113850	18730	80321	8514	3365	k__Bacteria;p__Proteobacteria;
Bacteroidota	1402	28663	594	26784	968	379	2547	24672	4508	8217	1703	25797	2968	9369	1954	33746	988	834	32379	4079	15792	15449	550	1837	20890	7501	17990	2748	2363	3395	22081	4484	14334	2061	983	5359	19547	4571	19345	17539	4006	4421	33808	3029	6442	5140	12878	681	k__Bacteria;p__Bacteroidota;
Acidobacteriota	35	64	48	0	0	0	150	0	0	0	0	0	0	0	0	0	0	0	459	0	0	0	0	0	0	178	58	0	0	0	127	10	0	0	0	207	0	0	868	0	0	258	21737	82	0	0	0	0	k__Bacteria;p__Acidobacteriota;
Cyanobacteria	49	64	0	4219	397	0	76	106	691	869	0	1925	0	203	126	541	98	4011	547	73	1997	0	0	58	382	264	1072	629	4935	0	94	758	3630	0	2	0	58	532	810	302	12674	312	238	736	221	359	1	281	k__Bacteria;p__Cyanobacteria;
Fusobacteriota	370	410	580	398	0	53	1901	1161	3062	0	0	464	0	202	1593	1815	422	41	1109	6477	5875	0	9	321	494	4459	3560	0	200	0	347	79	1346	782	229	0	159	47	690	1315	0	65	512	445	2388	1316	448	231	k__Bacteria;p__Fusobacteriota;
Campylobacterota	0	1736	0	228	0	0	320	1072	222	0	151	1993	0	741	187	6264	272	52	0	0	0	0	4	0	2159	0	64	0	251	0	1280	40	49	150	36	2	1721	0	519	1189	0	0	926	0	203	115	519	38	k__Bacteria;p__Campylobacterota;
Myxococcota	0	0	0	0	0	0	0	0	0	0	0	0	0	0	0	0	0	4	0	0	0	0	0	0	0	344	0	0	0	0	93	0	0	0	79	0	0	0	0	0	0	102	1492	0	0	0	0	0	k__Bacteria;p__Myxococcota;
Verrucomicrobiota	0	0	0	35	0	0	0	0	0	0	0	0	0	49	0	97	0	0	0	0	0	0	0	67	0	0	0	0	0	0	0	0	0	0	0	0	0	1335	0	0	1018	0	0	1338	278	0	156	0	k__Bacteria;p__Verrucomicrobiota;
Synergistota	0	92	0	0	0	0	0	110	0	0	0	0	0	41	0	235	0	0	0	0	0	1307	0	0	92	0	0	0	0	0	174	0	0	0	0	0	82	0	0	151	0	0	121	0	0	0	0	0	k__Bacteria;p__Synergistota;
Patescibacteria	0	18	125	576	0	0	164	79	0	0	0	0	0	23	76	363	0	11	0	0	0	476	279	0	100	0	0	0	141	0	57	0	0	634	2	0	52	6	0	23	25	0	59	0	405	932	47	98	k__Bacteria;p__Patescibacteria;
Bdellovibrionota	38	0	141	0	0	0	0	0	0	0	0	38	57	0	0	0	0	0	306	0	0	0	0	0	0	0	0	0	0	0	0	0	0	0	0	0	0	603	0	0	363	0	0	457	0	0	0	0	k__Bacteria;p__Bdellovibrionota;
WPS-2	0	0	0	0	0	0	0	0	0	0	0	0	0	0	0	0	0	0	0	0	0	0	0	0	0	0	427	0	0	0	0	0	0	0	0	0	0	0	0	0	0	0	0	0	0	0	0	0	k__Bacteria;p__WPS-2;
Chloroflexi	0	0	0	66	0	0	0	0	0	0	0	0	0	0	91	0	0	0	0	0	0	0	0	0	0	58	0	0	376	0	3	0	0	0	0	0	0	0	0	83	0	0	31	16	0	0	0	0	k__Bacteria;p__Chloroflexi;
Deinococcota	0	0	115	83	0	0	0	0	47	60	0	0	47	1	4	0	0	9	0	0	0	0	183	0	0	169	0	0	0	0	4	20	1	0	174	0	70	0	0	0	0	0	12	0	315	12	0	0	k__Bacteria;p__Deinococcota;
Spirochaetota	0	0	0	0	0	0	0	0	0	0	0	0	0	0	0	8	0	0	0	0	0	0	0	0	0	0	0	214	0	0	0	0	87	0	0	0	0	0	0	0	0	0	0	0	0	0	0	0	k__Bacteria;p__Spirochaetota;
Abditibacteriota	0	0	0	0	0	0	0	0	0	0	0	0	0	0	0	0	0	0	0	0	0	0	0	8	0	0	0	0	0	0	0	0	0	0	0	0	0	0	0	0	0	0	177	0	0	0	0	0	k__Bacteria;p__Abditibacteriota;
Gemmatimonadota	0	0	72	1	140	0	0	0	0	0	0	0	0	0	174	0	0	0	0	0	0	0	0	0	0	0	0	0	0	0	0	0	0	0	0	0	0	0	0	0	0	0	0	0	0	0	0	0	k__Bacteria;p__Gemmatimonadota;
Desulfobacterota	0	0	0	0	0	0	0	0	0	0	0	147	0	0	0	53	0	0	0	0	0	0	0	0	0	0	0	0	0	0	0	0	0	0	0	0	0	0	0	0	0	0	0	0	0	0	0	0	k__Bacteria;p__Desulfobacterota;
Planctomycetota	0	0	0	0	0	0	0	0	0	0	38	0	28	0	0	0	0	0	87	0	0	0	0	0	0	6	0	0	0	0	0	0	0	0	0	0	0	0	0	0	0	0	54	0	0	0	0	0	k__Bacteria;p__Planctomycetota;
Halobacterota	0	0	0	0	0	0	0	79	0	0	0	0	0	0	0	0	0	0	0	0	0	0	0	0	0	0	0	0	0	0	0	0	0	0	0	0	55	0	0	0	0	0	0	0	0	0	0	0	k__Archaea;p__Halobacterota;
Nitrospirota	0	0	0	0	0	0	0	0	0	0	0	0	0	0	66	0	0	0	0	0	0	0	0	0	0	0	0	0	0	37	0	0	0	0	0	0	0	0	0	0	0	0	0	0	0	0	0	0	k__Bacteria;p__Nitrospirota;
Euryarchaeota	0	0	0	0	0	0	0	0	0	0	0	0	0	0	0	0	0	0	0	0	0	59	0	0	0	0	0	0	0	0	0	0	0	0	0	0	0	0	0	0	0	0	0	0	0	0	0	0	k__Archaea;p__Euryarchaeota;
Armatimonadota	0	0	0	0	0	0	0	0	0	0	0	0	0	0	0	0	0	0	0	0	0	0	0	0	0	0	0	0	0	0	0	0	0	0	0	0	0	0	0	7	0	0	21	0	0	0	0	0	k__Bacteria;p__Armatimonadota;
Others	12	145	30	8	90422	516	146	317	481	24	6	27	64	210	456	1171	2	20	2108	996	660	1939	151	1	392	242	382	4	7	1	545	303	934	50	0	161	981	63	4406	3153	480	181	1851	122	2346	558	271	168	Others

## Sheet: Table S6
Table S6. Counts represent class-level abundance.
Taxonomy	APE1.1	APE1.2	APE1.3	APE1.4	APE1.5	APE1.6	APE2.1	APE2.2	APE2.3	APE2.4	APE2.5	APE2.6	APE3.1	APE3.2	APE3.3	APE3.4	APE3.5	APE3.6	BPF4.1	BPF4.3	BPF4.4	BPF4.5	BPF4.6	BPF5.1	BPF5.2	BPF5.3	BPF5.4	BPF5.5	BPF5.6	BPF6.1	BPF6.2	BPF6.3	BPF6.4	BPF6.5	BPF6.6	ABMK7.1	ABMK7.2	ABMK7.3	ABM8.1	ABM8.2	ABM8.3	ABM9.1	ABM9.2	ABM9.3	ABK10.3	ABK10.4	ABK10.5	ABK10.6	Tax_detail
Clostridia	1683	185308	4243	21468	728	1	4402	227260	25280	29024	3330	15346	541	80668	32925	134327	9405	4247	9440	32637	92896	4042	849	1707	226344	15930	35087	2860	12163	164	226055	14970	16811	3964	3062	2623	277067	24	17320	166220	4550	1533	116256	445	54902	52136	78858	6987	k__Bacteria;p__Firmicutes;c__Clostridia;
Bacilli	8531	9376	7713	149768	2885	968	23329	8318	26956	51093	2995	5632	4355	8360	60057	105712	13088	29864	29759	39634	71669	15106	6336	1072	8586	28425	82674	6335	39791	2231	9201	13655	239527	6685	11386	5151	10596	38	18093	76087	3647	14970	8378	417	95006	79774	29490	12707	k__Bacteria;p__Firmicutes;c__Bacilli;
Actinobacteria	6407	32535	9986	49970	879	3093	64575	28428	38378	34160	6953	44603	3924	20038	203929	36065	16780	19157	39066	33095	105436	9541	22165	6322	37623	35323	112070	4454	65009	14044	35256	14085	58855	14761	24563	18311	34485	3120	42602	80281	15274	24097	34838	6015	158252	136027	36211	45091	k__Bacteria;p__Actinobacteriota;c__Actinobacteria;
Gammaproteobacteria	4333	5541	15216	44151	23435	3475	5810	31005	25418	31604	6544	21036	4964	7637	7175	21621	3008	7045	42368	7839	39481	21868	21924	7008	4862	48585	51280	4280	4096	28614	5843	7802	16565	9676	2483	14057	7110	108287	115895	31013	170435	17444	7420	70812	14670	10401	8248	2818	k__Bacteria;p__Proteobacteria;c__Gammaproteobacteria;
Alphaproteobacteria	1780	2710	39621	23266	1701	24318	4260	4290	19498	19003	10301	53837	6228	2794	11528	8116	2884	2398	8603	14312	55734	27455	23165	1431	1856	45428	43748	9059	5816	7245	2102	29556	16988	13952	11007	7106	4082	69944	50077	9175	23674	19365	122219	43038	4060	69920	266	547	k__Bacteria;p__Proteobacteria;c__Alphaproteobacteria;
Bacteroidia	1398	28663	594	26784	968	379	2413	24672	4508	8217	1703	25797	2968	9340	1954	33491	988	834	32379	4079	15792	15449	550	1837	20890	7501	17990	2748	2363	3395	22081	4484	14334	2061	983	5359	19547	4571	19345	17539	4006	4421	33808	3029	6442	5140	12878	681	k__Bacteria;p__Bacteroidota;c__Bacteroidia;
Acidobacteriae	35	64	0	0	0	0	0	0	0	0	0	0	0	0	0	0	0	0	8	0	0	0	0	0	0	0	58	0	0	0	0	0	0	0	0	0	0	0	0	0	0	2	21737	0	0	0	0	0	k__Bacteria;p__Acidobacteriota;c__Acidobacteriae;
Cyanobacteriia	49	64	0	4219	397	0	0	106	691	869	0	1925	0	203	126	541	98	4011	547	73	1997	0	0	0	238	264	1072	629	4935	0	94	758	3630	0	2	0	50	532	810	302	12674	312	238	736	221	359	1	281	k__Bacteria;p__Cyanobacteria;c__Cyanobacteriia;
Negativicutes	0	5838	61	2508	0	0	775	8277	553	6359	15	12306	7	3401	1066	12193	895	1385	0	864	965	0	0	0	8293	987	4372	0	2821	0	7252	390	5679	128	220	42	8233	0	77	6435	446	0	3646	0	1646	4619	3224	526	k__Bacteria;p__Firmicutes;c__Negativicutes;
Fusobacteriia	370	410	580	398	0	53	1901	1161	3062	0	0	464	0	202	1593	1815	422	41	1109	6477	5875	0	9	321	494	4459	3560	0	200	0	347	79	1346	782	229	0	159	47	690	1315	0	65	512	445	2388	1316	448	231	k__Bacteria;p__Fusobacteriota;c__Fusobacteriia;
Campylobacteria	0	1736	0	228	0	0	320	1072	222	0	151	1993	0	741	187	6264	272	52	0	0	0	0	4	0	2159	0	64	0	251	0	1280	40	49	150	36	2	1721	0	519	1189	0	0	926	0	203	115	519	38	k__Bacteria;p__Campylobacterota;c__Campylobacteria;
Coriobacteriia	0	692	0	302	0	0	0	829	0	1651	0	980	0	403	5	484	278	0	0	0	0	0	0	0	1825	0	90	0	0	0	880	145	135	0	0	0	1237	0	0	977	0	0	469	0	0	787	1442	0	k__Bacteria;p__Actinobacteriota;c__Coriobacteriia;
Myxococcia	0	0	0	0	0	0	0	0	0	0	0	0	0	0	0	0	0	0	0	0	0	0	0	0	0	0	0	0	0	0	0	0	0	0	79	0	0	0	0	0	0	0	1492	0	0	0	0	0	k__Bacteria;p__Myxococcota;c__Myxococcia;
Verrucomicrobiae	0	0	0	0	0	0	0	0	0	0	0	0	0	49	0	0	0	0	0	0	0	0	0	67	0	0	0	0	0	0	0	0	0	0	0	0	0	1335	0	0	1018	0	0	1338	278	0	156	0	k__Bacteria;p__Verrucomicrobiota;c__Verrucomicrobiae;
Synergistia	0	92	0	0	0	0	0	110	0	0	0	0	0	41	0	235	0	0	0	0	0	1307	0	0	92	0	0	0	0	0	174	0	0	0	0	0	82	0	0	151	0	0	121	0	0	0	0	0	k__Bacteria;p__Synergistota;c__Synergistia;
Acidimicrobiia	0	0	272	0	0	0	97	0	726	0	278	37	24	0	0	0	0	0	0	0	0	0	0	44	0	312	0	0	0	0	7	0	0	0	0	0	0	0	0	10	0	600	0	0	1106	0	0	0	k__Bacteria;p__Actinobacteriota;c__Acidimicrobiia;
Thermoleophilia	0	0	365	0	0	0	0	0	0	0	0	0	0	0	33	164	0	0	941	0	0	0	0	0	0	0	0	0	212	0	0	185	0	0	134	0	196	0	122	20	0	0	0	0	0	0	0	159	k__Bacteria;p__Actinobacteriota;c__Thermoleophilia;
Blastocatellia	0	0	0	0	0	0	150	0	0	0	0	0	0	0	0	0	0	0	451	0	0	0	0	0	0	178	0	0	0	0	127	0	0	0	0	207	0	0	868	0	0	256	0	82	0	0	0	0	k__Bacteria;p__Acidobacteriota;c__Blastocatellia;
Gracilibacteria	0	0	0	0	0	0	0	0	0	0	0	0	0	0	0	137	0	0	0	0	0	0	0	0	0	0	0	0	0	0	0	0	0	0	0	0	0	0	0	0	0	0	0	0	402	745	0	66	k__Bacteria;p__Patescibacteria;c__Gracilibacteria;
Saccharimonadia	0	18	125	576	0	0	164	79	0	0	0	0	0	23	76	226	0	11	0	0	0	0	279	0	100	0	0	0	141	0	57	0	0	634	2	0	52	6	0	23	25	0	59	0	3	187	47	32	k__Bacteria;p__Patescibacteria;c__Saccharimonadia;
Bdellovibrionia	38	0	141	0	0	0	0	0	0	0	0	0	57	0	0	0	0	0	306	0	0	0	0	0	0	0	0	0	0	0	0	0	0	0	0	0	0	603	0	0	363	0	0	457	0	0	0	0	k__Bacteria;p__Bdellovibrionota;c__Bdellovibrionia;
Microgenomatia	0	0	0	0	0	0	0	0	0	0	0	0	0	0	0	0	0	0	0	0	0	476	0	0	0	0	0	0	0	0	0	0	0	0	0	0	0	0	0	0	0	0	0	0	0	0	0	0	k__Bacteria;p__Patescibacteria;c__Microgenomatia;
Chloroflexia	0	0	0	66	0	0	0	0	0	0	0	0	0	0	72	0	0	0	0	0	0	0	0	0	0	0	0	0	376	0	1	0	0	0	0	0	0	0	0	83	0	0	8	16	0	0	0	0	k__Bacteria;p__Chloroflexi;c__Chloroflexia;
Polyangia	0	0	0	0	0	0	0	0	0	0	0	0	0	0	0	0	0	4	0	0	0	0	0	0	0	330	0	0	0	0	93	0	0	0	0	0	0	0	0	0	0	102	0	0	0	0	0	0	k__Bacteria;p__Myxococcota;c__Polyangia;
Deinococci	0	0	115	83	0	0	0	0	47	60	0	0	47	1	4	0	0	9	0	0	0	0	183	0	0	169	0	0	0	0	4	20	1	0	174	0	70	0	0	0	0	0	12	0	315	12	0	0	k__Bacteria;p__Deinococcota;c__Deinococci;
Rhodothermia	0	0	0	0	0	0	0	0	0	0	0	0	0	0	0	255	0	0	0	0	0	0	0	0	0	0	0	0	0	0	0	0	0	0	0	0	0	0	0	0	0	0	0	0	0	0	0	0	k__Bacteria;p__Bacteroidota;c__Rhodothermia;
Spirochaetia	0	0	0	0	0	0	0	0	0	0	0	0	0	0	0	8	0	0	0	0	0	0	0	0	0	0	0	214	0	0	0	0	87	0	0	0	0	0	0	0	0	0	0	0	0	0	0	0	k__Bacteria;p__Spirochaetota;c__Spirochaetia;
Abditibacteria	0	0	0	0	0	0	0	0	0	0	0	0	0	0	0	0	0	0	0	0	0	0	0	8	0	0	0	0	0	0	0	0	0	0	0	0	0	0	0	0	0	0	177	0	0	0	0	0	k__Bacteria;p__Abditibacteriota;c__Abditibacteria;
Gemmatimonadetes	0	0	72	1	140	0	0	0	0	0	0	0	0	0	174	0	0	0	0	0	0	0	0	0	0	0	0	0	0	0	0	0	0	0	0	0	0	0	0	0	0	0	0	0	0	0	0	0	k__Bacteria;p__Gemmatimonadota;c__Gemmatimonadetes;
Desulfuromonadia	0	0	0	0	0	0	0	0	0	0	0	147	0	0	0	0	0	0	0	0	0	0	0	0	0	0	0	0	0	0	0	0	0	0	0	0	0	0	0	0	0	0	0	0	0	0	0	0	k__Bacteria;p__Desulfobacterota;c__Desulfuromonadia;
Vampirivibrionia	0	0	0	0	0	0	76	0	0	0	0	0	0	0	0	0	0	0	0	0	0	0	0	58	144	0	0	0	0	0	0	0	0	0	0	0	8	0	0	0	0	0	0	0	0	0	0	0	k__Bacteria;p__Cyanobacteria;c__Vampirivibrionia;
Kapabacteria	0	0	0	0	0	0	134	0	0	0	0	0	0	0	0	0	0	0	0	0	0	0	0	0	0	0	0	0	0	0	0	0	0	0	0	0	0	0	0	0	0	0	0	0	0	0	0	0	k__Bacteria;p__Bacteroidota;c__Kapabacteria;
Symbiobacteriia	0	0	0	0	0	0	0	0	0	0	0	0	0	0	0	100	0	0	0	0	0	0	0	0	0	0	0	0	0	0	0	0	0	0	0	0	0	0	0	0	0	0	0	0	0	0	0	0	k__Bacteria;p__Firmicutes;c__Symbiobacteriia;
Chlamydiae	0	0	0	35	0	0	0	0	0	0	0	0	0	0	0	97	0	0	0	0	0	0	0	0	0	0	0	0	0	0	0	0	0	0	0	0	0	0	0	0	0	0	0	0	0	0	0	0	k__Bacteria;p__Verrucomicrobiota;c__Chlamydiae;
Planctomycetes	0	0	0	0	0	0	0	0	0	0	38	0	28	0	0	0	0	0	87	0	0	0	0	0	0	6	0	0	0	0	0	0	0	0	0	0	0	0	0	0	0	0	4	0	0	0	0	0	k__Bacteria;p__Planctomycetota;c__Planctomycetes;
Halobacteria	0	0	0	0	0	0	0	79	0	0	0	0	0	0	0	0	0	0	0	0	0	0	0	0	0	0	0	0	0	0	0	0	0	0	0	0	55	0	0	0	0	0	0	0	0	0	0	0	k__Archaea;p__Halobacterota;c__Halobacteria;
Nitrospiria	0	0	0	0	0	0	0	0	0	0	0	0	0	0	66	0	0	0	0	0	0	0	0	0	0	0	0	0	0	37	0	0	0	0	0	0	0	0	0	0	0	0	0	0	0	0	0	0	k__Bacteria;p__Nitrospirota;c__Nitrospiria;
Methanobacteria	0	0	0	0	0	0	0	0	0	0	0	0	0	0	0	0	0	0	0	0	0	59	0	0	0	0	0	0	0	0	0	0	0	0	0	0	0	0	0	0	0	0	0	0	0	0	0	0	k__Archaea;p__Euryarchaeota;c__Methanobacteria;
Anaerolineae	0	0	0	0	0	0	0	0	0	0	0	0	0	0	0	0	0	0	0	0	0	0	0	0	0	58	0	0	0	0	0	0	0	0	0	0	0	0	0	0	0	0	0	0	0	0	0	0	k__Bacteria;p__Chloroflexi;c__Anaerolineae;
Desulfovibrionia	0	0	0	0	0	0	0	0	0	0	0	0	0	0	0	53	0	0	0	0	0	0	0	0	0	0	0	0	0	0	0	0	0	0	0	0	0	0	0	0	0	0	0	0	0	0	0	0	k__Bacteria;p__Desulfobacterota;c__Desulfovibrionia;
Phycisphaerae	0	0	0	0	0	0	0	0	0	0	0	0	0	0	0	0	0	0	0	0	0	0	0	0	0	0	0	0	0	0	0	0	0	0	0	0	0	0	0	0	0	0	50	0	0	0	0	0	k__Bacteria;p__Planctomycetota;c__Phycisphaerae;
Vicinamibacteria	0	0	48	0	0	0	0	0	0	0	0	0	0	0	0	0	0	0	0	0	0	0	0	0	0	0	0	0	0	0	0	10	0	0	0	0	0	0	0	0	0	0	0	0	0	0	0	0	k__Bacteria;p__Acidobacteriota;c__Vicinamibacteria;
Oligoflexia	0	0	0	0	0	0	0	0	0	0	0	38	0	0	0	0	0	0	0	0	0	0	0	0	0	0	0	0	0	0	0	0	0	0	0	0	0	0	0	0	0	0	0	0	0	0	0	0	k__Bacteria;p__Bdellovibrionota;c__Oligoflexia;
Ignavibacteria	4	0	0	0	0	0	0	0	0	0	0	0	0	29	0	0	0	0	0	0	0	0	0	0	0	0	0	0	0	0	0	0	0	0	0	0	0	0	0	0	0	0	0	0	0	0	0	0	k__Bacteria;p__Bacteroidota;c__Ignavibacteria;
OLB14	0	0	0	0	0	0	0	0	0	0	0	0	0	0	0	0	0	0	0	0	0	0	0	0	0	0	0	0	0	0	0	0	0	0	0	0	0	0	0	0	0	0	23	0	0	0	0	0	k__Bacteria;p__Chloroflexi;c__OLB14;
Armatimonadia	0	0	0	0	0	0	0	0	0	0	0	0	0	0	0	0	0	0	0	0	0	0	0	0	0	0	0	0	0	0	0	0	0	0	0	0	0	0	0	7	0	0	21	0	0	0	0	0	k__Bacteria;p__Armatimonadota;c__Armatimonadia;
Ktedonobacteria	0	0	0	0	0	0	0	0	0	0	0	0	0	0	19	0	0	0	0	0	0	0	0	0	0	0	0	0	0	0	0	0	0	0	0	0	0	0	0	0	0	0	0	0	0	0	0	0	k__Bacteria;p__Chloroflexi;c__Ktedonobacteria;
Gitt-GS-136	0	0	0	0	0	0	0	0	0	0	0	0	0	0	0	0	0	0	0	0	0	0	0	0	0	0	0	0	0	0	2	0	0	0	0	0	0	0	0	0	0	0	0	0	0	0	0	0	k__Bacteria;p__Chloroflexi;c__Gitt-GS-136;
Others	12	145	30	8	90422	516	146	317	481	24	6	27	64	210	456	1171	2	20	2108	996	660	1939	151	1	392	256	809	4	7	1	545	303	934	50	0	161	981	63	4406	3153	480	181	1851	122	2346	558	271	168	Others

## Sheet: Table S7
Table S7. Counts represent order-level abundance.
Taxonomy_o	APE1.1	APE1.2	APE1.3	APE1.4	APE1.5	APE1.6	APE2.1	APE2.2	APE2.3	APE2.4	APE2.5	APE2.6	APE3.1	APE3.2	APE3.3	APE3.4	APE3.5	APE3.6	BPF4.1	BPF4.3	BPF4.4	BPF4.5	BPF4.6	BPF5.1	BPF5.2	BPF5.3	BPF5.4	BPF5.5	BPF5.6	BPF6.1	BPF6.2	BPF6.3	BPF6.4	BPF6.5	BPF6.6	ABMK7.1	ABMK7.2	ABMK7.3	ABM8.1	ABM8.2	ABM8.3	ABM9.1	ABM9.2	ABM9.3	ABK10.3	ABK10.4	ABK10.5	ABK10.6	Tax_detail
Peptostreptococcales-Tissierellales	1220	183669	3545	18679	728	1	4141	225528	25118	28286	2286	13854	541	79832	32781	126123	9299	4212	9440	32637	92896	2901	849	1571	223321	15193	33321	2860	12024	164	223825	14970	16068	3645	3040	2623	273859	24	17320	164423	4550	1445	115161	331	51727	50872	78146	6963	k__Bacteria;p__Firmicutes;c__Clostridia;o__Peptostreptococcales-Tissierellales;
Corynebacteriales	4699	8886	5348	25336	451	1816	44103	7467	14079	19787	3801	26852	772	6189	160568	18718	9829	12104	17929	17893	72357	6238	13572	2535	11113	17633	69972	1378	41252	6778	9699	7688	22442	6181	14823	5079	9769	133	17642	20322	6479	8037	6564	1907	81877	88350	19895	31990	k__Bacteria;p__Actinobacteriota;c__Actinobacteria;o__Corynebacteriales;
Staphylococcales	7193	7192	5647	43577	1001	194	15043	6107	22408	22989	2541	3900	1864	7027	23254	80215	9806	9653	22580	33452	47154	11531	3199	411	6818	24989	64183	4432	29018	2175	7272	10573	157412	3322	7733	3345	7925	34	13169	21530	2570	12792	6965	236	74219	62118	10442	10091	k__Bacteria;p__Firmicutes;c__Bacilli;o__Staphylococcales;
Burkholderiales	3517	2276	9944	22507	2068	2014	3955	27111	16244	23147	4262	3495	4457	1878	2580	5963	2543	1418	41252	6740	31943	12784	17020	5876	1119	11526	39666	3346	2671	28612	1957	5457	9070	2359	1263	12019	1983	93226	33720	9074	147219	12335	2408	57872	10197	7298	2894	1130	k__Bacteria;p__Proteobacteria;c__Gammaproteobacteria;o__Burkholderiales;
Lactobacillales	1333	2121	1990	53796	1568	344	8275	2208	3763	26420	454	1349	2357	1257	36306	23389	3282	20211	7179	6182	21247	3575	3137	457	1768	3430	17735	1903	9857	56	1929	3082	82115	3363	3591	1322	2671	4	4922	54508	1077	2178	1311	181	20785	17655	19048	2616	k__Bacteria;p__Firmicutes;c__Bacilli;o__Lactobacillales;
Pseudomonadales	675	1921	4620	13759	20783	1439	1640	2844	5102	3112	2282	8370	395	5181	3263	4730	107	2243	1116	21	2873	5421	4838	794	2835	36076	7418	934	608	1	3244	1115	1243	5013	1081	1752	3956	10563	81997	6135	17101	3265	3218	11489	2962	2292	1113	1095	k__Bacteria;p__Proteobacteria;c__Gammaproteobacteria;o__Pseudomonadales;
Rhodobacterales	131	229	2725	723	315	0	701	897	1	2225	698	1851	466	598	344	2576	54	311	1021	620	6111	0	0	120	551	1122	2053	306	700	445	664	1939	6027	121	4	0	1460	0	2124	1819	1928	0	1430	0	2537	68847	127	134	k__Bacteria;p__Proteobacteria;c__Alphaproteobacteria;o__Rhodobacterales;
Sphingomonadales	334	235	964	976	191	0	1595	1807	0	5116	5864	461	3064	526	455	580	1675	330	1974	792	2210	1903	6626	162	276	3289	1049	3	1053	988	7	312	185	2134	1840	858	352	55199	16562	893	9963	3534	58551	36315	255	3	86	264	k__Bacteria;p__Proteobacteria;c__Alphaproteobacteria;o__Sphingomonadales;
Bacillales	5	35	0	50875	316	430	11	3	785	1684	0	0	0	9	192	1531	0	0	0	0	0	0	0	0	0	2	1	0	916	0	0	0	0	0	34	484	0	0	2	0	0	0	102	0	2	1	0	0	k__Bacteria;p__Firmicutes;c__Bacilli;o__Bacillales;
Acetobacterales	865	546	35412	18504	459	24077	937	275	17997	10858	3283	50235	2076	226	9993	4617	790	1526	5499	12900	45514	11992	16010	808	854	40421	34180	2111	3170	5458	1020	25977	7848	877	9066	6248	2268	336	18708	5008	2483	15219	26669	316	270	1	0	124	k__Bacteria;p__Proteobacteria;c__Alphaproteobacteria;o__Acetobacterales;
Micrococcales	983	13521	2491	18151	389	1210	6735	12167	9090	10711	2891	5596	1860	10227	40160	11980	5105	5446	14608	6399	29839	2790	7051	2758	16486	12468	26417	2556	16570	7103	15488	1819	30925	8090	8205	8656	13263	2895	15065	34836	7403	12610	21127	3805	24641	31234	9774	8907	k__Bacteria;p__Actinobacteriota;c__Actinobacteria;o__Micrococcales;
Propionibacteriales	458	1476	1236	3647	39	67	11786	1083	13928	1338	261	639	613	774	1177	398	411	677	5265	5356	2574	4	1166	828	1410	4159	7358	79	3315	163	796	2621	491	18	304	3699	1222	92	8262	2162	1173	2407	1212	301	39984	11433	1147	2323	k__Bacteria;p__Actinobacteriota;c__Actinobacteria;o__Propionibacteriales;
Rhizobiales	450	1600	491	714	142	0	1026	1239	1065	0	456	346	366	1263	438	297	365	0	109	0	1899	9084	303	126	138	14	3635	152	0	354	133	1328	1495	246	0	0	2	11482	12555	1087	4296	0	33478	4873	992	1069	0	0	k__Bacteria;p__Proteobacteria;c__Alphaproteobacteria;o__Rhizobiales;
Bacteroidales	0	28520	359	12688	0	55	411	24298	2228	6546	175	25699	34	9214	1697	32221	714	642	33	2880	10349	3568	320	262	20829	1456	9445	0	1554	0	21959	2020	10897	231	495	219	19492	5	919	16851	420	144	8798	566	5345	4618	11848	487	k__Bacteria;p__Bacteroidota;c__Bacteroidia;o__Bacteroidales;
Chitinophagales	1349	62	235	3841	495	324	1953	13	2280	1671	1527	0	2727	37	25	215	237	37	30106	945	5135	11870	29	1212	58	1537	8291	2748	331	3141	85	1334	2246	1821	48	5140	55	1522	18426	270	2083	4154	73	1807	155	353	287	73	k__Bacteria;p__Bacteroidota;c__Bacteroidia;o__Chitinophagales;
Actinomycetales	267	8553	608	1325	0	0	1462	7701	1281	626	0	11478	0	2846	1295	4664	1435	809	1264	3099	666	509	376	201	8614	1008	8241	441	2913	0	9229	1957	3245	472	1231	699	10073	0	1633	22871	219	686	4555	2	11750	4827	5395	1871	k__Bacteria;p__Actinobacteriota;c__Actinobacteria;o__Actinomycetales;
Acidobacteriales	0	64	0	0	0	0	0	0	0	0	0	0	0	0	0	0	0	0	0	0	0	0	0	0	0	0	0	0	0	0	0	0	0	0	0	0	0	0	0	0	0	2	21737	0	0	0	0	0	k__Bacteria;p__Acidobacteriota;c__Acidobacteriae;o__Acidobacteriales;
Cytophagales	0	0	0	1	0	0	0	177	0	0	0	98	163	1	71	19	0	142	1944	0	0	0	138	0	0	601	0	0	0	254	0	428	823	4	0	0	0	2128	0	37	57	0	15156	98	0	0	0	0	k__Bacteria;p__Bacteroidota;c__Bacteroidia;o__Cytophagales;
Enterobacterales	0	712	456	2245	542	18	112	869	2773	5345	0	8412	104	433	979	9767	298	3289	0	1078	4665	3663	44	95	689	209	1528	0	816	1	607	830	6073	2304	139	286	1018	3917	174	14893	2837	1670	708	318	995	811	3866	593	k__Bacteria;p__Proteobacteria;c__Gammaproteobacteria;o__Enterobacterales;
Chloroplast	49	64	0	4219	55	0	0	106	691	869	0	1398	0	203	126	541	98	4011	547	73	1997	0	0	0	238	264	1072	541	4935	0	94	758	3630	0	2	0	50	532	810	302	12674	312	238	736	221	359	1	281	k__Bacteria;p__Cyanobacteria;c__Cyanobacteriia;o__Chloroplast;
Veillonellales-Selenomonadales	0	5838	61	2508	0	0	775	8277	553	6359	15	12306	7	3401	1066	12122	895	1385	0	864	965	0	0	0	8293	987	4372	0	2821	0	7235	390	5679	128	220	42	8233	0	77	6435	446	0	3646	0	1646	4619	3224	526	k__Bacteria;p__Firmicutes;c__Negativicutes;o__Veillonellales-Selenomonadales;
Caulobacterales	0	99	29	0	482	241	1	71	8	804	0	323	208	127	170	42	0	0	0	0	0	4476	226	0	37	546	722	6207	461	0	3	0	916	10416	97	0	0	1333	124	311	2622	546	2077	733	0	0	53	0	k__Bacteria;p__Proteobacteria;c__Alphaproteobacteria;o__Caulobacterales;
Sphingobacteriales	46	65	0	724	0	0	0	124	0	0	0	0	44	56	0	855	0	0	0	0	0	0	63	0	0	1008	0	0	136	0	37	0	0	0	132	0	0	916	0	217	1446	0	9763	558	0	0	0	0	k__Bacteria;p__Bacteroidota;c__Bacteroidia;o__Sphingobacteriales;
Flavobacteriales	3	16	0	9530	473	0	49	60	0	0	1	0	0	32	161	181	37	13	296	254	308	11	0	363	3	2899	254	0	342	0	0	702	368	5	308	0	0	0	0	164	0	123	18	0	942	169	743	121	k__Bacteria;p__Bacteroidota;c__Bacteroidia;o__Flavobacteriales;
Fusobacteriales	370	410	580	398	0	53	1901	1161	3062	0	0	464	0	202	1593	1815	422	41	1109	6477	5875	0	9	321	494	4459	3560	0	200	0	347	79	1346	782	229	0	159	47	690	1315	0	65	512	445	2388	1316	448	231	k__Bacteria;p__Fusobacteriota;c__Fusobacteriia;o__Fusobacteriales;
Campylobacterales	0	1736	0	228	0	0	320	1072	222	0	151	1993	0	741	187	6264	272	52	0	0	0	0	4	0	2159	0	64	0	251	0	1280	40	49	150	36	2	1721	0	519	1189	0	0	926	0	203	115	519	38	k__Bacteria;p__Campylobacterota;c__Campylobacteria;o__Campylobacterales;
Xanthomonadales	141	517	2	5560	42	4	0	181	1225	0	0	745	8	57	179	1052	0	95	0	0	0	0	22	0	219	568	685	0	0	0	35	400	179	0	0	0	127	0	3	853	0	174	1086	735	516	0	375	0	k__Bacteria;p__Proteobacteria;c__Gammaproteobacteria;o__Xanthomonadales;
Lachnospirales	285	805	206	442	0	0	42	689	25	0	1044	94	0	260	9	3773	106	0	0	0	0	0	0	0	1294	737	1764	0	0	0	856	0	743	319	22	0	1968	0	0	989	0	88	418	0	2781	1122	273	0	k__Bacteria;p__Firmicutes;c__Clostridia;o__Lachnospirales;
Oscillospirales	178	630	331	54	0	0	0	506	0	737	0	1068	0	308	135	3616	0	0	0	0	0	0	0	0	924	0	1	0	68	0	530	0	0	0	0	0	647	0	0	476	0	0	357	73	200	40	433	0	k__Bacteria;p__Firmicutes;c__Clostridia;o__Oscillospirales;
Legionellales	0	0	0	0	0	0	0	0	0	0	0	0	0	0	0	0	0	0	0	0	0	0	0	0	0	0	0	0	0	0	0	0	0	0	0	0	0	268	1	0	3278	0	0	398	0	0	0	0	k__Bacteria;p__Proteobacteria;c__Gammaproteobacteria;o__Legionellales;
Erysipelotrichales	0	0	0	185	0	0	0	0	0	0	0	0	0	9	305	577	0	0	0	0	3268	0	0	0	0	4	0	0	0	0	0	0	0	0	28	0	0	0	0	49	0	0	0	0	0	0	0	0	k__Bacteria;p__Firmicutes;c__Bacilli;o__Erysipelotrichales;
Azospirillales	0	1	0	2349	0	0	0	0	0	0	0	0	0	0	0	0	0	0	0	0	0	0	0	0	0	0	0	0	0	0	0	0	0	0	0	0	0	0	0	0	0	0	0	0	0	0	0	0	k__Bacteria;p__Proteobacteria;c__Alphaproteobacteria;o__Azospirillales;
Clostridiales	0	12	161	2231	0	0	0	0	137	0	0	0	0	0	0	0	0	0	0	0	0	0	0	0	0	0	0	0	0	0	0	0	0	0	0	0	0	0	0	0	0	0	0	0	0	0	0	0	k__Bacteria;p__Firmicutes;c__Clostridia;o__Clostridiales;
Tistrellales	0	0	0	0	0	0	0	0	0	0	0	0	0	0	0	0	0	0	0	0	0	0	0	0	0	1	2109	0	0	0	215	0	0	0	0	0	0	0	0	20	0	0	0	0	0	0	0	0	k__Bacteria;p__Proteobacteria;c__Alphaproteobacteria;o__Tistrellales;
Rickettsiales	0	0	0	0	0	0	0	0	0	0	0	0	48	54	0	4	0	167	0	0	0	0	0	0	0	35	0	0	315	0	59	0	517	0	0	0	0	2	0	37	2061	66	4	0	6	0	0	25	k__Bacteria;p__Proteobacteria;c__Alphaproteobacteria;o__Rickettsiales;
Salinisphaerales	0	2	194	80	0	0	103	0	74	0	0	0	0	26	162	109	0	0	0	0	0	0	0	96	0	0	1983	0	1	0	0	0	0	0	0	0	0	313	0	0	0	0	0	0	0	0	0	0	k__Bacteria;p__Proteobacteria;c__Gammaproteobacteria;o__Salinisphaerales;
Coriobacteriales	0	692	0	302	0	0	0	829	0	1651	0	980	0	403	5	484	278	0	0	0	0	0	0	0	1825	0	90	0	0	0	880	145	135	0	0	0	1237	0	0	977	0	0	469	0	0	787	1442	0	k__Bacteria;p__Actinobacteriota;c__Coriobacteriia;o__Coriobacteriales;
Bifidobacteriales	0	93	94	507	0	0	0	0	0	1582	0	0	0	0	262	282	0	0	0	348	0	0	0	0	0	0	2	0	204	0	39	0	0	0	0	178	91	0	0	37	0	0	4	0	0	0	0	0	k__Bacteria;p__Actinobacteriota;c__Actinobacteria;o__Bifidobacteriales;
Myxococcales	0	0	0	0	0	0	0	0	0	0	0	0	0	0	0	0	0	0	0	0	0	0	0	0	0	0	0	0	0	0	0	0	0	0	79	0	0	0	0	0	0	0	1492	0	0	0	0	0	k__Bacteria;p__Myxococcota;c__Myxococcia;o__Myxococcales;
Reyranellales	0	0	0	0	0	0	0	0	427	0	0	0	0	0	0	0	0	0	0	0	0	0	0	107	0	0	0	280	0	0	0	0	0	0	0	0	0	1427	2	0	277	0	0	556	0	0	0	0	k__Bacteria;p__Proteobacteria;c__Alphaproteobacteria;o__Reyranellales;
Thermicanales	0	2	0	1334	0	0	0	0	0	0	0	0	0	0	0	0	0	0	0	0	0	0	0	0	0	0	0	0	0	0	0	0	0	0	0	0	0	0	0	0	0	0	0	0	0	0	0	0	k__Bacteria;p__Firmicutes;c__Bacilli;o__Thermicanales;
Synergistales	0	92	0	0	0	0	0	110	0	0	0	0	0	41	0	235	0	0	0	0	0	1307	0	0	92	0	0	0	0	0	174	0	0	0	0	0	82	0	0	151	0	0	121	0	0	0	0	0	k__Bacteria;p__Synergistota;c__Synergistia;o__Synergistales;
Frankiales	0	0	209	23	0	0	0	10	0	0	0	0	609	1	6	20	0	47	0	0	0	0	0	0	0	55	0	0	723	0	4	0	1181	0	0	0	67	0	0	53	0	0	1102	0	0	0	0	0	k__Bacteria;p__Actinobacteriota;c__Actinobacteria;o__Frankiales;
Opitutales	0	0	0	0	0	0	0	0	0	0	0	0	0	0	0	0	0	0	0	0	0	0	0	25	0	0	0	0	0	0	0	0	0	0	0	0	0	1154	0	0	736	0	0	940	1	0	156	0	k__Bacteria;p__Verrucomicrobiota;c__Verrucomicrobiae;o__Opitutales;
Christensenellales	0	0	0	62	0	0	0	0	0	1	0	93	0	0	0	155	0	0	0	0	0	1141	0	0	0	0	0	0	0	0	27	0	0	0	0	0	47	0	0	0	0	0	35	41	0	102	0	0	k__Bacteria;p__Firmicutes;c__Clostridia;o__Christensenellales;
Microtrichales	0	0	272	0	0	0	97	0	726	0	278	37	5	0	0	0	0	0	0	0	0	0	0	44	0	312	0	0	0	0	7	0	0	0	0	0	0	0	0	10	0	600	0	0	1106	0	0	0	k__Bacteria;p__Actinobacteriota;c__Acidimicrobiia;o__Microtrichales;
Pseudonocardiales	0	6	0	981	0	0	343	0	0	116	0	0	18	1	461	3	0	74	0	0	0	0	0	0	0	0	0	0	0	0	0	0	225	0	0	0	0	0	0	0	0	0	160	0	0	183	0	0	k__Bacteria;p__Actinobacteriota;c__Actinobacteria;o__Pseudonocardiales;
Solirubrobacterales	0	0	365	0	0	0	0	0	0	0	0	0	0	0	33	164	0	0	941	0	0	0	0	0	0	0	0	0	212	0	0	185	0	0	0	0	196	0	122	20	0	0	0	0	0	0	0	159	k__Bacteria;p__Actinobacteriota;c__Thermoleophilia;o__Solirubrobacterales;
Blastocatellales	0	0	0	0	0	0	150	0	0	0	0	0	0	0	0	0	0	0	451	0	0	0	0	0	0	178	0	0	0	0	0	0	0	0	0	207	0	0	868	0	0	256	0	82	0	0	0	0	k__Bacteria;p__Acidobacteriota;c__Blastocatellia;o__Blastocatellales;
Peptococcales	0	192	0	0	0	0	0	537	0	0	0	237	0	268	0	646	0	0	0	0	0	0	0	0	805	0	1	0	0	0	817	0	0	0	0	0	546	0	0	273	0	0	244	0	194	0	0	0	k__Bacteria;p__Firmicutes;c__Clostridia;o__Peptococcales;
Exiguobacterales	0	0	76	0	0	0	0	0	0	0	0	0	134	45	0	0	0	0	0	0	0	0	0	204	0	0	755	0	0	0	0	0	0	0	0	0	0	0	0	0	0	0	0	0	0	0	0	0	k__Bacteria;p__Firmicutes;c__Bacilli;o__Exiguobacterales;
Absconditabacteriales_(SR1)	0	0	0	0	0	0	0	0	0	0	0	0	0	0	0	137	0	0	0	0	0	0	0	0	0	0	0	0	0	0	0	0	0	0	0	0	0	0	0	0	0	0	0	0	0	745	0	66	k__Bacteria;p__Patescibacteria;c__Gracilibacteria;o__Absconditabacteriales_(SR1);
Saccharimonadales	0	18	125	576	0	0	164	79	0	0	0	0	0	23	76	226	0	11	0	0	0	0	279	0	100	0	0	0	141	0	57	0	0	634	2	0	52	6	0	23	25	0	59	0	3	187	47	32	k__Bacteria;p__Patescibacteria;c__Saccharimonadia;o__Saccharimonadales;
Candidatus_Shapirobacteria	0	0	0	0	0	0	0	0	0	0	0	0	0	0	0	0	0	0	0	0	0	476	0	0	0	0	0	0	0	0	0	0	0	0	0	0	0	0	0	0	0	0	0	0	0	0	0	0	k__Bacteria;p__Patescibacteria;c__Microgenomatia;o__Candidatus_Shapirobacteria;
Bacteriovoracales	0	0	0	0	0	0	0	0	0	0	0	0	0	0	0	0	0	0	0	0	0	0	0	0	0	0	0	0	0	0	0	0	0	0	0	0	0	416	0	0	363	0	0	107	0	0	0	0	k__Bacteria;p__Bdellovibrionota;c__Bdellovibrionia;o__Bacteriovoracales;
JGI_0000069-P22	0	0	0	0	0	0	0	0	0	0	0	0	0	0	0	0	0	0	0	0	0	0	0	0	0	0	0	0	0	0	0	0	0	0	0	0	0	0	0	0	0	0	0	0	402	0	0	0	k__Bacteria;p__Patescibacteria;c__Gracilibacteria;o__JGI_0000069-P22;
Verrucomicrobiales	0	0	0	0	0	0	0	0	0	0	0	0	0	0	0	0	0	0	0	0	0	0	0	42	0	0	0	0	0	0	0	0	0	0	0	0	0	181	0	0	282	0	0	398	0	0	0	0	k__Bacteria;p__Verrucomicrobiota;c__Verrucomicrobiae;o__Verrucomicrobiales;
Leptolyngbyales	0	0	0	0	0	0	0	0	0	0	0	389	0	0	0	0	0	0	0	0	0	0	0	0	0	0	0	0	0	0	0	0	0	0	0	0	0	0	0	0	0	0	0	0	0	0	0	0	k__Bacteria;p__Cyanobacteria;c__Cyanobacteriia;o__Leptolyngbyales;
Thermomicrobiales	0	0	0	66	0	0	0	0	0	0	0	0	0	0	0	0	0	0	0	0	0	0	0	0	0	0	0	0	376	0	1	0	0	0	0	0	0	0	0	22	0	0	8	16	0	0	0	0	k__Bacteria;p__Chloroflexi;c__Chloroflexia;o__Thermomicrobiales;
Bdellovibrionales	38	0	141	0	0	0	0	0	0	0	0	0	57	0	0	0	0	0	306	0	0	0	0	0	0	0	0	0	0	0	0	0	0	0	0	0	0	187	0	0	0	0	0	350	0	0	0	0	k__Bacteria;p__Bdellovibrionota;c__Bdellovibrionia;o__Bdellovibrionales;
Kineosporiales	0	0	0	0	0	0	0	0	0	0	0	0	52	0	0	0	0	0	0	0	0	0	0	0	0	0	80	0	0	0	1	0	346	0	0	0	0	0	0	0	0	0	81	0	0	0	0	0	k__Bacteria;p__Actinobacteriota;c__Actinobacteria;o__Kineosporiales;
Cyanobacteriales	0	0	0	0	342	0	0	0	0	0	0	138	0	0	0	0	0	0	0	0	0	0	0	0	0	0	0	88	0	0	0	0	0	0	0	0	0	0	0	0	0	0	0	0	0	0	0	0	k__Bacteria;p__Cyanobacteria;c__Cyanobacteriia;o__Cyanobacteriales;
Haliangiales	0	0	0	0	0	0	0	0	0	0	0	0	0	0	0	0	0	4	0	0	0	0	0	0	0	330	0	0	0	0	0	0	0	0	0	0	0	0	0	0	0	0	0	0	0	0	0	0	k__Bacteria;p__Myxococcota;c__Polyangia;o__Haliangiales;
Paenibacillales	0	0	0	0	0	0	0	0	0	0	0	312	0	0	0	0	0	0	0	0	0	0	0	0	0	0	0	0	0	0	0	0	0	0	0	0	0	0	0	0	0	0	0	0	0	0	0	0	k__Bacteria;p__Firmicutes;c__Bacilli;o__Paenibacillales;
Puniceispirillales	0	0	0	0	0	0	0	0	0	0	0	307	0	0	0	0	0	0	0	0	0	0	0	0	0	0	0	0	0	0	0	0	0	0	0	0	0	0	0	0	0	0	0	0	0	0	0	0	k__Bacteria;p__Proteobacteria;c__Alphaproteobacteria;o__Puniceispirillales;
Zavarziniales	0	0	0	0	0	0	0	1	0	0	0	306	0	0	0	0	0	0	0	0	0	0	0	0	0	0	0	0	0	0	0	0	0	0	0	0	0	0	0	0	0	0	0	0	0	0	0	0	k__Bacteria;p__Proteobacteria;c__Alphaproteobacteria;o__Zavarziniales;
Deinococcales	0	0	115	83	0	0	0	0	47	60	0	0	47	1	4	0	0	9	0	0	0	0	183	0	0	169	0	0	0	0	4	20	1	0	174	0	70	0	0	0	0	0	12	0	294	0	0	0	k__Bacteria;p__Deinococcota;c__Deinococci;o__Deinococcales;
Pedosphaerales	0	0	0	0	0	0	0	0	0	0	0	0	0	49	0	0	0	0	0	0	0	0	0	0	0	0	0	0	0	0	0	0	0	0	0	0	0	0	0	0	0	0	0	0	277	0	0	0	k__Bacteria;p__Verrucomicrobiota;c__Verrucomicrobiae;o__Pedosphaerales;
Rhodothermales	0	0	0	0	0	0	0	0	0	0	0	0	0	0	0	255	0	0	0	0	0	0	0	0	0	0	0	0	0	0	0	0	0	0	0	0	0	0	0	0	0	0	0	0	0	0	0	0	k__Bacteria;p__Bacteroidota;c__Rhodothermia;o__Rhodothermales;
Clostridia_UCG-014	0	0	0	0	0	0	219	0	0	0	0	0	0	0	0	3	0	35	0	0	0	0	0	0	0	0	0	0	71	0	0	0	0	0	0	0	0	0	0	59	0	0	41	0	0	0	6	24	k__Bacteria;p__Firmicutes;c__Clostridia;o__Clostridia_UCG-014;
Spirochaetales	0	0	0	0	0	0	0	0	0	0	0	0	0	0	0	8	0	0	0	0	0	0	0	0	0	0	0	214	0	0	0	0	87	0	0	0	0	0	0	0	0	0	0	0	0	0	0	0	k__Bacteria;p__Spirochaetota;c__Spirochaetia;o__Spirochaetales;
Ga0077536	0	0	0	0	0	0	0	0	0	0	0	0	0	0	0	0	0	0	0	0	0	0	0	0	0	206	0	0	0	0	0	0	0	0	0	0	0	0	0	0	0	0	0	0	0	0	0	0	k__Bacteria;p__Proteobacteria;c__Gammaproteobacteria;o__Ga0077536;
Abditibacteriales	0	0	0	0	0	0	0	0	0	0	0	0	0	0	0	0	0	0	0	0	0	0	0	8	0	0	0	0	0	0	0	0	0	0	0	0	0	0	0	0	0	0	177	0	0	0	0	0	k__Bacteria;p__Abditibacteriota;c__Abditibacteria;o__Abditibacteriales;
Gemmatimonadales	0	0	72	1	140	0	0	0	0	0	0	0	0	0	174	0	0	0	0	0	0	0	0	0	0	0	0	0	0	0	0	0	0	0	0	0	0	0	0	0	0	0	0	0	0	0	0	0	k__Bacteria;p__Gemmatimonadota;c__Gemmatimonadetes;o__Gemmatimonadales;
Micavibrionales	0	0	0	0	0	0	0	0	0	0	0	0	0	0	0	0	0	0	0	0	0	0	0	46	0	0	0	0	0	0	1	0	0	158	0	0	0	87	0	0	0	0	0	61	0	0	0	0	k__Bacteria;p__Proteobacteria;c__Alphaproteobacteria;o__Micavibrionales;
Rhodospirillales	0	0	0	0	112	0	0	0	0	0	0	8	0	0	0	0	0	0	0	0	0	0	0	0	0	0	0	0	0	0	0	0	0	0	0	0	0	0	2	0	44	0	0	150	0	0	0	0	k__Bacteria;p__Proteobacteria;c__Alphaproteobacteria;o__Rhodospirillales;
Cardiobacteriales	0	0	0	0	0	0	0	0	0	0	0	0	0	62	12	0	60	0	0	0	0	0	0	147	0	0	0	0	0	0	0	0	0	0	0	0	26	0	0	8	0	0	0	0	0	0	0	0	k__Bacteria;p__Proteobacteria;c__Gammaproteobacteria;o__Cardiobacteriales;
Geobacterales	0	0	0	0	0	0	0	0	0	0	0	147	0	0	0	0	0	0	0	0	0	0	0	0	0	0	0	0	0	0	0	0	0	0	0	0	0	0	0	0	0	0	0	0	0	0	0	0	k__Bacteria;p__Desulfobacterota;c__Desulfuromonadia;o__Geobacterales;
Micromonosporales	0	0	0	0	0	0	146	0	0	0	0	0	0	0	0	0	0	0	0	0	0	0	0	0	0	0	0	0	32	0	0	0	0	0	0	0	0	0	0	0	0	0	0	0	0	0	0	0	k__Bacteria;p__Actinobacteriota;c__Actinobacteria;o__Micromonosporales;
Obscuribacterales	0	0	0	0	0	0	76	0	0	0	0	0	0	0	0	0	0	0	0	0	0	0	0	0	144	0	0	0	0	0	0	0	0	0	0	0	8	0	0	0	0	0	0	0	0	0	0	0	k__Bacteria;p__Cyanobacteria;c__Vampirivibrionia;o__Obscuribacterales;
Eubacteriales	0	0	0	0	0	0	0	0	0	0	0	0	0	0	0	0	0	0	0	0	0	0	0	136	0	0	0	0	0	0	0	0	0	0	0	0	0	0	0	0	0	0	0	0	0	0	0	0	k__Bacteria;p__Firmicutes;c__Clostridia;o__Eubacteriales;
Kapabacteriales	0	0	0	0	0	0	134	0	0	0	0	0	0	0	0	0	0	0	0	0	0	0	0	0	0	0	0	0	0	0	0	0	0	0	0	0	0	0	0	0	0	0	0	0	0	0	0	0	k__Bacteria;p__Bacteroidota;c__Kapabacteria;o__Kapabacteriales;
Gaiellales	0	0	0	0	0	0	0	0	0	0	0	0	0	0	0	0	0	0	0	0	0	0	0	0	0	0	0	0	0	0	0	0	0	0	134	0	0	0	0	0	0	0	0	0	0	0	0	0	k__Bacteria;p__Actinobacteriota;c__Thermoleophilia;o__Gaiellales;
Caedibacterales	0	0	0	0	0	0	0	0	0	0	0	0	0	0	128	0	0	0	0	0	0	0	0	0	0	0	0	0	0	0	0	0	0	0	0	0	0	0	0	0	0	0	0	0	0	0	0	0	k__Bacteria;p__Proteobacteria;c__Alphaproteobacteria;o__Caedibacterales;
Pyrinomonadales	0	0	0	0	0	0	0	0	0	0	0	0	0	0	0	0	0	0	0	0	0	0	0	0	0	0	0	0	0	0	127	0	0	0	0	0	0	0	0	0	0	0	0	0	0	0	0	0	k__Bacteria;p__Acidobacteriota;c__Blastocatellia;o__Pyrinomonadales;
Steroidobacterales	0	113	0	0	0	0	0	0	0	0	0	0	0	0	0	0	0	0	0	0	0	0	0	0	0	0	0	0	0	0	0	0	0	0	0	0	0	0	0	50	0	0	0	0	0	0	0	0	k__Bacteria;p__Proteobacteria;c__Gammaproteobacteria;o__Steroidobacterales;
Nannocystales	0	0	0	0	0	0	0	0	0	0	0	0	0	0	0	0	0	0	0	0	0	0	0	0	0	0	0	0	0	0	0	0	0	0	0	0	0	0	0	0	0	102	0	0	0	0	0	0	k__Bacteria;p__Myxococcota;c__Polyangia;o__Nannocystales;
Symbiobacteriales	0	0	0	0	0	0	0	0	0	0	0	0	0	0	0	100	0	0	0	0	0	0	0	0	0	0	0	0	0	0	0	0	0	0	0	0	0	0	0	0	0	0	0	0	0	0	0	0	k__Bacteria;p__Firmicutes;c__Symbiobacteriia;o__Symbiobacteriales;
Chlamydiales	0	0	0	35	0	0	0	0	0	0	0	0	0	0	0	97	0	0	0	0	0	0	0	0	0	0	0	0	0	0	0	0	0	0	0	0	0	0	0	0	0	0	0	0	0	0	0	0	k__Bacteria;p__Verrucomicrobiota;c__Chlamydiae;o__Chlamydiales;
Polyangiales	0	0	0	0	0	0	0	0	0	0	0	0	0	0	0	0	0	0	0	0	0	0	0	0	0	0	0	0	0	0	93	0	0	0	0	0	0	0	0	0	0	0	0	0	0	0	0	0	k__Bacteria;p__Myxococcota;c__Polyangia;o__Polyangiales;
Halobacterales	0	0	0	0	0	0	0	79	0	0	0	0	0	0	0	0	0	0	0	0	0	0	0	0	0	0	0	0	0	0	0	0	0	0	0	0	55	0	0	0	0	0	0	0	0	0	0	0	k__Archaea;p__Halobacterota;c__Halobacteria;o__Halobacterales;
Micropepsales	0	0	0	0	0	0	0	0	0	0	0	0	0	0	0	0	0	0	0	0	0	0	0	0	0	0	0	0	0	0	0	0	0	0	0	0	0	78	0	0	0	0	10	34	0	0	0	0	k__Bacteria;p__Proteobacteria;c__Alphaproteobacteria;o__Micropepsales;
Kallotenuales	0	0	0	0	0	0	0	0	0	0	0	0	0	0	72	0	0	0	0	0	0	0	0	0	0	0	0	0	0	0	0	0	0	0	0	0	0	0	0	0	0	0	0	0	0	0	0	0	k__Bacteria;p__Chloroflexi;c__Chloroflexia;o__Kallotenuales;
Acidaminococcales	0	0	0	0	0	0	0	0	0	0	0	0	0	0	0	71	0	0	0	0	0	0	0	0	0	0	0	0	0	0	17	0	0	0	0	0	0	0	0	0	0	0	0	0	0	0	0	0	k__Bacteria;p__Firmicutes;c__Negativicutes;o__Acidaminococcales;
Mycoplasmatales	0	0	0	0	0	0	0	0	0	0	0	71	0	0	0	0	0	0	0	0	0	0	0	0	0	0	0	0	0	0	0	0	0	0	0	0	0	0	0	0	0	0	0	0	0	0	0	0	k__Bacteria;p__Firmicutes;c__Bacilli;o__Mycoplasmatales;
Nitrospirales	0	0	0	0	0	0	0	0	0	0	0	0	0	0	66	0	0	0	0	0	0	0	0	0	0	0	0	0	0	37	0	0	0	0	0	0	0	0	0	0	0	0	0	0	0	0	0	0	k__Bacteria;p__Nitrospirota;c__Nitrospiria;o__Nitrospirales;
unidentified_Alphaproteobacteria	0	0	0	0	0	0	0	0	0	0	0	0	0	0	0	0	0	0	0	0	0	0	0	62	0	0	0	0	0	0	0	0	0	0	0	0	0	0	0	0	0	0	0	0	0	0	0	0	k__Bacteria;p__Proteobacteria;c__Alphaproteobacteria;o__unidentified_Alphaproteobacteria;
Chloroflexales	0	0	0	0	0	0	0	0	0	0	0	0	0	0	0	0	0	0	0	0	0	0	0	0	0	0	0	0	0	0	0	0	0	0	0	0	0	0	0	61	0	0	0	0	0	0	0	0	k__Bacteria;p__Chloroflexi;c__Chloroflexia;o__Chloroflexales;
Methanobacteriales	0	0	0	0	0	0	0	0	0	0	0	0	0	0	0	0	0	0	0	0	0	59	0	0	0	0	0	0	0	0	0	0	0	0	0	0	0	0	0	0	0	0	0	0	0	0	0	0	k__Archaea;p__Euryarchaeota;c__Methanobacteria;o__Methanobacteriales;
Caldilineales	0	0	0	0	0	0	0	0	0	0	0	0	0	0	0	0	0	0	0	0	0	0	0	0	0	58	0	0	0	0	0	0	0	0	0	0	0	0	0	0	0	0	0	0	0	0	0	0	k__Bacteria;p__Chloroflexi;c__Anaerolineae;o__Caldilineales;
Bryobacterales	0	0	0	0	0	0	0	0	0	0	0	0	0	0	0	0	0	0	8	0	0	0	0	0	0	0	58	0	0	0	0	0	0	0	0	0	0	0	0	0	0	0	0	0	0	0	0	0	k__Bacteria;p__Acidobacteriota;c__Acidobacteriae;o__Bryobacterales;
Vampirovibrionales	0	0	0	0	0	0	0	0	0	0	0	0	0	0	0	0	0	0	0	0	0	0	0	58	0	0	0	0	0	0	0	0	0	0	0	0	0	0	0	0	0	0	0	0	0	0	0	0	k__Bacteria;p__Cyanobacteria;c__Vampirivibrionia;o__Vampirovibrionales;
Desulfovibrionales	0	0	0	0	0	0	0	0	0	0	0	0	0	0	0	53	0	0	0	0	0	0	0	0	0	0	0	0	0	0	0	0	0	0	0	0	0	0	0	0	0	0	0	0	0	0	0	0	k__Bacteria;p__Desulfobacterota;c__Desulfovibrionia;o__Desulfovibrionales;
Tepidisphaerales	0	0	0	0	0	0	0	0	0	0	0	0	0	0	0	0	0	0	0	0	0	0	0	0	0	0	0	0	0	0	0	0	0	0	0	0	0	0	0	0	0	0	50	0	0	0	0	0	k__Bacteria;p__Planctomycetota;c__Phycisphaerae;o__Tepidisphaerales;
Vicinamibacterales	0	0	48	0	0	0	0	0	0	0	0	0	0	0	0	0	0	0	0	0	0	0	0	0	0	0	0	0	0	0	0	10	0	0	0	0	0	0	0	0	0	0	0	0	0	0	0	0	k__Bacteria;p__Acidobacteriota;c__Vicinamibacteria;o__Vicinamibacterales;
Gemmatales	0	0	0	0	0	0	0	0	0	0	0	0	28	0	0	0	0	0	45	0	0	0	0	0	0	6	0	0	0	0	0	0	0	0	0	0	0	0	0	0	0	0	0	0	0	0	0	0	k__Bacteria;p__Planctomycetota;c__Planctomycetes;o__Gemmatales;
Silvanigrellales	0	0	0	0	0	0	0	0	0	0	0	38	0	0	0	0	0	0	0	0	0	0	0	0	0	0	0	0	0	0	0	0	0	0	0	0	0	0	0	0	0	0	0	0	0	0	0	0	k__Bacteria;p__Bdellovibrionota;c__Oligoflexia;o__Silvanigrellales;
Streptosporangiales	0	0	0	0	0	0	0	0	0	0	0	38	0	0	0	0	0	0	0	0	0	0	0	0	0	0	0	0	0	0	0	0	0	0	0	0	0	0	0	0	0	0	0	0	0	0	0	0	k__Bacteria;p__Actinobacteriota;c__Actinobacteria;o__Streptosporangiales;
Isosphaerales	0	0	0	0	0	0	0	0	0	0	38	0	0	0	0	0	0	0	0	0	0	0	0	0	0	0	0	0	0	0	0	0	0	0	0	0	0	0	0	0	0	0	4	0	0	0	0	0	k__Bacteria;p__Planctomycetota;c__Planctomycetes;o__Isosphaerales;
Pirellulales	0	0	0	0	0	0	0	0	0	0	0	0	0	0	0	0	0	0	37	0	0	0	0	0	0	0	0	0	0	0	0	0	0	0	0	0	0	0	0	0	0	0	0	0	0	0	0	0	k__Bacteria;p__Planctomycetota;c__Planctomycetes;o__Pirellulales;
Solibacterales	35	0	0	0	0	0	0	0	0	0	0	0	0	0	0	0	0	0	0	0	0	0	0	0	0	0	0	0	0	0	0	0	0	0	0	0	0	0	0	0	0	0	0	0	0	0	0	0	k__Bacteria;p__Acidobacteriota;c__Acidobacteriae;o__Solibacterales;
SJA-28	4	0	0	0	0	0	0	0	0	0	0	0	0	29	0	0	0	0	0	0	0	0	0	0	0	0	0	0	0	0	0	0	0	0	0	0	0	0	0	0	0	0	0	0	0	0	0	0	k__Bacteria;p__Bacteroidota;c__Ignavibacteria;o__SJA-28;
Thermoactinomycetales	0	26	0	1	0	0	0	0	0	0	0	0	0	13	0	0	0	0	0	0	0	0	0	0	0	0	0	0	0	0	0	0	0	0	0	0	0	0	0	0	0	0	0	0	0	0	0	0	k__Bacteria;p__Firmicutes;c__Bacilli;o__Thermoactinomycetales;
Armatimonadales	0	0	0	0	0	0	0	0	0	0	0	0	0	0	0	0	0	0	0	0	0	0	0	0	0	0	0	0	0	0	0	0	0	0	0	0	0	0	0	7	0	0	21	0	0	0	0	0	k__Bacteria;p__Armatimonadota;c__Armatimonadia;o__Armatimonadales;
Thermales	0	0	0	0	0	0	0	0	0	0	0	0	0	0	0	0	0	0	0	0	0	0	0	0	0	0	0	0	0	0	0	0	0	0	0	0	0	0	0	0	0	0	0	0	21	12	0	0	k__Bacteria;p__Deinococcota;c__Deinococci;o__Thermales;
Ktedonobacterales	0	0	0	0	0	0	0	0	0	0	0	0	0	0	19	0	0	0	0	0	0	0	0	0	0	0	0	0	0	0	0	0	0	0	0	0	0	0	0	0	0	0	0	0	0	0	0	0	k__Bacteria;p__Chloroflexi;c__Ktedonobacteria;o__Ktedonobacterales;
R7C24	0	0	0	0	0	0	0	0	0	0	0	14	0	0	0	0	0	0	0	0	0	0	0	0	0	0	0	0	0	0	0	0	0	0	0	0	0	0	0	0	0	0	0	0	0	0	0	0	k__Bacteria;p__Proteobacteria;c__Gammaproteobacteria;o__R7C24;
Clostridia_vadinBB60_group	0	0	0	0	0	0	0	0	0	0	0	0	0	0	0	11	0	0	0	0	0	0	0	0	0	0	0	0	0	0	0	0	0	0	0	0	0	0	0	0	0	0	0	0	0	0	0	0	k__Bacteria;p__Firmicutes;c__Clostridia;o__Clostridia_vadinBB60_group;
Planctomycetales	0	0	0	0	0	0	0	0	0	0	0	0	0	0	0	0	0	0	5	0	0	0	0	0	0	0	0	0	0	0	0	0	0	0	0	0	0	0	0	0	0	0	0	0	0	0	0	0	k__Bacteria;p__Planctomycetota;c__Planctomycetes;o__Planctomycetales;
Others	12	145	30	8	90422	516	146	317	481	24	6	27	83	210	456	1171	2	84	2108	996	660	1939	151	1	392	256	809	4	124	1	547	303	934	50	0	161	981	63	4406	3153	480	538	1907	122	2346	558	271	168	Others

## Sheet: Table S8
Table S8. Counts represent family-level abundance.
Taxonomy	APE1.1	APE1.2	APE1.3	APE1.4	APE1.5	APE1.6	APE2.1	APE2.2	APE2.3	APE2.4	APE2.5	APE2.6	APE3.1	APE3.2	APE3.3	APE3.4	APE3.5	APE3.6	BPF4.1	BPF4.3	BPF4.4	BPF4.5	BPF4.6	BPF5.1	BPF5.2	BPF5.3	BPF5.4	BPF5.5	BPF5.6	BPF6.1	BPF6.2	BPF6.3	BPF6.4	BPF6.5	BPF6.6	ABMK7.1	ABMK7.2	ABMK7.3	ABM8.1	ABM8.2	ABM8.3	ABM9.1	ABM9.2	ABM9.3	ABK10.3	ABK10.4	ABK10.5	ABK10.6	Tax_detail
Family_XI	1141	182696	3545	17778	728	1	4060	223996	25117	26928	2286	13854	541	79216	32423	124220	9299	3967	9440	32637	92896	2141	767	1571	221385	14860	33321	2860	11981	164	222491	14970	16068	3306	3040	2623	271700	24	17320	162643	4550	1445	114143	331	51016	50535	77848	6963	k__Bacteria;p__Firmicutes;c__Clostridia;o__Peptostreptococcales-Tissierellales;f__Family_XI;
Corynebacteriaceae	4664	8861	5348	24825	451	1816	44034	7433	14036	19417	3801	24264	643	6169	160443	18700	9829	12104	17929	16995	70020	5786	13572	2419	10975	17407	69972	1378	41252	6778	9670	7688	21247	6181	14786	5079	9679	133	17493	20298	6479	8037	6515	1907	81327	88350	19850	31990	k__Bacteria;p__Actinobacteriota;c__Actinobacteria;o__Corynebacteriales;f__Corynebacteriaceae;
Staphylococcaceae	7192	6837	5373	41868	1001	194	14578	5785	22121	22234	2541	3900	1844	6865	23197	78448	9614	9259	21052	33452	47154	11531	3199	398	6336	24989	63336	4432	28240	2175	7207	10373	156752	2762	7649	3345	6779	34	12553	15372	2570	12792	6808	236	72271	61094	9344	9829	k__Bacteria;p__Firmicutes;c__Bacilli;o__Staphylococcales;f__Staphylococcaceae;
Streptococcaceae	893	878	1747	30908	1043	0	5673	1408	999	18004	454	886	2147	741	5650	16997	2880	19199	3779	4686	11583	1	3090	107	1266	3069	15959	1903	9548	2	1105	2744	79730	2959	3076	859	1610	4	3942	49479	894	2178	528	164	17327	12934	16535	1472	k__Bacteria;p__Firmicutes;c__Bacilli;o__Lactobacillales;f__Streptococcaceae;
Rhodocyclaceae	0	0	152	0	0	0	0	0	0	0	0	0	0	0	0	0	0	0	0	0	0	60	0	84	0	0	0	0	0	0	0	0	0	0	0	1	0	17468	4	3	77004	0	0	11519	1	0	0	0	k__Bacteria;p__Proteobacteria;c__Gammaproteobacteria;o__Burkholderiales;f__Rhodocyclaceae;
Rhodobacteraceae	131	229	2725	723	315	0	701	897	1	2225	698	1851	466	598	344	2576	54	311	1021	620	6111	0	0	120	551	1122	2053	306	700	445	664	1939	6027	121	4	0	1460	0	2124	1819	1928	0	1430	0	2537	68847	127	134	k__Bacteria;p__Proteobacteria;c__Alphaproteobacteria;o__Rhodobacterales;f__Rhodobacteraceae;
Moraxellaceae	354	1563	1640	10555	20554	1439	1387	2575	1944	3112	1505	8208	265	1953	1845	4150	107	596	1116	15	1942	5241	2873	556	2018	35277	5207	934	608	0	2946	1115	1242	2911	860	1751	3333	11	59384	4226	2136	329	2892	19	1640	2133	876	1095	k__Bacteria;p__Proteobacteria;c__Gammaproteobacteria;o__Pseudomonadales;f__Moraxellaceae;
Sphingomonadaceae	334	235	964	976	191	0	1595	1807	0	5116	5864	461	3064	526	455	580	1675	330	1974	792	2210	1903	6626	162	276	3289	1049	3	1053	988	7	312	185	2134	1840	858	352	55199	16562	893	9963	3534	58551	36315	255	3	86	264	k__Bacteria;p__Proteobacteria;c__Alphaproteobacteria;o__Sphingomonadales;f__Sphingomonadaceae;
Bacillaceae	5	21	0	50875	316	428	11	3	785	1684	0	0	0	0	129	1531	0	0	0	0	0	0	0	0	0	2	1	0	916	0	0	0	0	0	34	484	0	0	2	0	0	0	102	0	2	1	0	0	k__Bacteria;p__Firmicutes;c__Bacilli;o__Bacillales;f__Bacillaceae;
Acetobacteraceae	865	546	35412	18504	459	24077	937	275	17997	10858	3283	50235	2076	226	9993	4617	790	1526	5499	12900	45514	11992	16010	808	854	40421	34180	2111	3170	5458	1020	25977	7848	877	9066	6248	2268	336	18708	5008	2483	15219	26669	316	270	1	0	124	k__Bacteria;p__Proteobacteria;c__Alphaproteobacteria;o__Acetobacterales;f__Acetobacteraceae;
Burkholderiaceae	2993	281	1202	4184	688	873	3045	275	2387	13392	1809	2081	3500	26	422	473	611	84	26524	161	12700	10703	1513	3343	124	1686	7890	1447	275	24467	157	1839	3984	2214	140	9438	252	43193	27995	2056	38405	8061	145	28660	222	315	843	106	k__Bacteria;p__Proteobacteria;c__Gammaproteobacteria;o__Burkholderiales;f__Burkholderiaceae;
Micrococcaceae	742	10061	2193	16258	181	732	4557	9542	6513	10026	2684	3033	1139	8404	39889	11320	4725	4455	10243	5789	24372	2787	6762	2708	12770	11618	26265	2555	14901	5372	12406	1580	29102	7953	7881	8287	10596	40	12865	31861	4490	10351	12815	698	23631	30567	9067	8414	k__Bacteria;p__Actinobacteriota;c__Actinobacteria;o__Micrococcales;f__Micrococcaceae;
Propionibacteriaceae	458	1364	1231	3434	39	67	11538	1082	13928	1338	261	639	322	629	1176	382	277	657	5265	5356	2574	4	885	828	1279	3751	7280	79	2667	163	796	2621	491	18	210	3670	1160	92	7443	1905	1173	2407	1173	301	39275	11433	1054	2323	k__Bacteria;p__Actinobacteriota;c__Actinobacteria;o__Propionibacteriales;f__Propionibacteriaceae;
Beijerinckiaceae	0	260	45	4	0	0	0	0	0	0	0	311	0	21	47	237	0	0	0	0	1898	0	211	25	0	0	0	152	0	0	55	1328	456	0	0	0	0	0	8339	190	137	0	33233	0	443	2	0	0	k__Bacteria;p__Proteobacteria;c__Alphaproteobacteria;o__Rhizobiales;f__Beijerinckiaceae;
Chitinophagaceae	1349	62	235	3841	495	324	1953	13	2280	1671	1527	0	2727	37	25	215	237	37	30106	945	5135	11870	29	1212	58	1264	8291	2748	331	3141	85	1334	2246	1821	48	5140	55	1522	18426	270	2083	4154	73	1807	155	353	287	73	k__Bacteria;p__Bacteroidota;c__Bacteroidia;o__Chitinophagales;f__Chitinophagaceae;
Carnobacteriaceae	24	24	0	0	443	0	172	30	0	0	0	0	184	11	29048	101	1	0	0	0	2236	0	0	0	65	0	0	0	0	0	197	331	1	0	0	0	20	0	0	945	0	0	35	3	0	509	0	0	k__Bacteria;p__Firmicutes;c__Bacilli;o__Lactobacillales;f__Carnobacteriaceae;
Comamonadaceae	255	711	7810	11897	1126	796	314	24896	12697	7101	616	933	820	954	1793	2349	1257	114	6533	2163	16275	1665	10798	798	60	5198	27710	1396	1010	3937	833	2723	3067	47	515	0	469	21197	1941	2304	16385	1143	981	8737	5	928	36	0	k__Bacteria;p__Proteobacteria;c__Gammaproteobacteria;o__Burkholderiales;f__Comamonadaceae;
Actinomycetaceae	267	8553	608	1325	0	0	1462	7701	1281	626	0	11478	0	2846	1295	4664	1435	809	1264	3099	666	509	376	201	8614	1008	8241	441	2913	0	9229	1957	3245	472	1231	699	10073	0	1633	22871	219	686	4555	2	11750	4827	5395	1871	k__Bacteria;p__Actinobacteriota;c__Actinobacteria;o__Actinomycetales;f__Actinomycetaceae;
Pseudomonadaceae	321	300	2980	2061	229	0	253	269	3158	0	777	162	130	3136	493	580	0	1647	0	6	931	180	1965	0	817	799	2211	0	0	1	298	0	1	2102	221	1	623	10552	22613	1874	14965	2936	326	11470	1	159	237	0	k__Bacteria;p__Proteobacteria;c__Gammaproteobacteria;o__Pseudomonadales;f__Pseudomonadaceae;
Acidobacteriaceae_(Subgroup_1)	0	64	0	0	0	0	0	0	0	0	0	0	0	0	0	0	0	0	0	0	0	0	0	0	0	0	0	0	0	0	0	0	0	0	0	0	0	0	0	0	0	2	21737	0	0	0	0	0	k__Bacteria;p__Acidobacteriota;c__Acidobacteriae;o__Acidobacteriales;f__Acidobacteriaceae_(Subgroup_1);
Prevotellaceae	0	21385	191	11468	0	0	179	16582	1754	6294	175	12314	34	6880	1125	20733	638	556	33	2525	9137	3483	320	245	16280	968	8963	0	1129	0	15633	1371	10642	231	495	219	13383	5	919	11405	420	144	6389	5	4302	4010	9174	345	k__Bacteria;p__Bacteroidota;c__Bacteroidia;o__Bacteroidales;f__Prevotellaceae;
Enterococcaceae	0	0	0	19711	0	0	1	0	0	0	0	0	0	0	20	29	61	0	1	0	0	0	0	0	0	0	0	0	41	0	0	6	0	118	0	0	0	0	0	1855	0	0	21	0	0	0	0	0	k__Bacteria;p__Firmicutes;c__Bacilli;o__Lactobacillales;f__Enterococcaceae;
Hymenobacteraceae	0	0	0	1	0	0	0	0	0	0	0	0	163	1	15	19	0	142	0	0	0	0	0	0	0	0	0	0	0	0	0	428	0	0	0	0	0	0	0	0	0	0	13644	1	0	0	0	0	k__Bacteria;p__Bacteroidota;c__Bacteroidia;o__Cytophagales;f__Hymenobacteraceae;
Pasteurellaceae	0	98	193	2044	0	18	112	8	1713	3673	0	0	65	62	365	2704	140	3289	0	0	4665	0	0	0	189	203	616	0	626	1	123	586	3631	1917	139	0	79	0	172	13285	0	313	276	0	994	811	3866	110	k__Bacteria;p__Proteobacteria;c__Gammaproteobacteria;o__Enterobacterales;f__Pasteurellaceae;
Oxalobacteraceae	0	208	70	0	0	70	0	275	342	0	1837	0	0	100	0	45	0	622	1852	857	0	0	4683	167	0	665	757	492	171	0	48	0	0	0	436	0	0	6418	582	7	13143	0	109	6354	98	0	0	14	k__Bacteria;p__Proteobacteria;c__Gammaproteobacteria;o__Burkholderiales;f__Oxalobacteraceae;
Porphyromonadaceae	0	6952	168	1214	0	55	154	7571	474	252	0	13069	0	2314	495	9961	76	86	0	355	1212	0	0	17	4385	488	482	0	425	0	6130	649	255	0	0	0	5898	0	0	5021	0	0	2223	444	1043	244	2674	142	k__Bacteria;p__Bacteroidota;c__Bacteroidia;o__Bacteroidales;f__Porphyromonadaceae;
unidentified_Chloroplast	49	64	0	4219	0	0	0	106	691	869	0	20	0	203	109	541	98	3994	0	73	1993	0	0	0	238	264	1072	541	4935	0	94	758	3630	0	2	0	50	32	802	302	12437	311	201	51	221	359	0	281	k__Bacteria;p__Cyanobacteria;c__Cyanobacteriia;o__Chloroplast;f__unidentified_Chloroplast;
Veillonellaceae	0	5832	61	2462	0	0	706	8277	553	6030	15	12306	0	3401	1023	11381	895	1385	0	864	965	0	0	0	8223	841	4372	0	2514	0	7067	390	5575	128	220	42	8032	0	77	6355	446	0	3603	0	1646	4172	3149	506	k__Bacteria;p__Firmicutes;c__Negativicutes;o__Veillonellales-Selenomonadales;f__Veillonellaceae;
Caulobacteraceae	0	99	29	0	482	241	1	71	8	804	0	323	102	127	170	42	0	0	0	0	0	4476	226	0	37	54	722	6207	461	0	3	0	916	10416	97	0	0	1333	124	288	2622	546	2077	733	0	0	53	0	k__Bacteria;p__Proteobacteria;c__Alphaproteobacteria;o__Caulobacterales;f__Caulobacteraceae;
Neisseriaceae	258	705	390	1570	254	275	516	1089	570	2444	0	0	107	559	261	2535	675	598	3849	3559	2967	356	19	1018	582	3688	3296	11	1027	208	871	895	1702	98	172	990	913	14	3193	3071	1	2323	316	97	9871	6055	2015	932	k__Bacteria;p__Proteobacteria;c__Gammaproteobacteria;o__Burkholderiales;f__Neisseriaceae;
Sphingobacteriaceae	0	0	0	724	0	0	0	0	0	0	0	0	0	0	0	0	0	0	0	0	0	0	63	0	0	1008	0	0	136	0	0	0	0	0	132	0	0	916	0	217	1446	0	9763	558	0	0	0	0	k__Bacteria;p__Bacteroidota;c__Bacteroidia;o__Sphingobacteriales;f__Sphingobacteriaceae;
Weeksellaceae	3	16	0	9530	473	0	2	0	0	0	1	0	0	28	0	155	0	0	296	49	0	11	0	0	2	2720	0	0	323	0	0	0	165	5	0	0	0	0	0	161	0	0	3	0	360	0	0	115	k__Bacteria;p__Bacteroidota;c__Bacteroidia;o__Flavobacteriales;f__Weeksellaceae;
Morganellaceae	0	5	0	0	0	0	0	3	0	0	0	8399	39	0	0	0	0	0	0	0	0	0	0	0	68	0	0	0	0	0	0	0	0	0	0	0	0	0	0	0	0	0	0	0	0	0	0	0	k__Bacteria;p__Proteobacteria;c__Gammaproteobacteria;o__Enterobacterales;f__Morganellaceae;
Campylobacteraceae	0	1736	0	228	0	0	320	1072	222	0	151	1993	0	741	187	6264	272	52	0	0	0	0	4	0	2159	0	64	0	251	0	1280	40	49	150	36	2	1721	0	519	1189	0	0	926	0	203	115	519	38	k__Bacteria;p__Campylobacterota;c__Campylobacteria;o__Campylobacterales;f__Campylobacteraceae;
Gemellaceae	1	355	274	1709	0	0	465	322	287	755	0	0	20	162	57	1767	192	394	1528	0	0	0	0	13	482	0	847	0	778	0	65	200	660	560	84	0	1146	0	616	6158	0	0	157	0	1948	1024	1098	262	k__Bacteria;p__Firmicutes;c__Bacilli;o__Staphylococcales;f__Gemellaceae;
Leptotrichiaceae	107	66	115	27	0	53	1294	475	366	0	0	0	0	79	1329	1068	305	31	1109	3868	5875	0	0	192	179	2013	480	0	0	0	254	79	1346	782	229	0	0	0	397	141	0	65	257	0	464	1060	0	231	k__Bacteria;p__Fusobacteriota;c__Fusobacteriia;o__Fusobacteriales;f__Leptotrichiaceae;
Vibrionaceae	0	0	0	0	0	0	0	0	0	66	0	0	0	0	2	5737	0	0	0	0	0	0	0	0	0	0	0	0	0	0	0	0	0	0	0	0	0	0	0	68	0	0	0	0	0	0	0	0	k__Bacteria;p__Proteobacteria;c__Gammaproteobacteria;o__Enterobacterales;f__Vibrionaceae;
Xanthomonadaceae	141	423	2	5560	42	4	0	181	1225	0	0	436	8	57	179	1052	0	0	0	0	0	0	0	0	219	568	685	0	0	0	35	400	179	0	0	0	127	0	3	853	0	174	1086	735	516	0	375	0	k__Bacteria;p__Proteobacteria;c__Gammaproteobacteria;o__Xanthomonadales;f__Xanthomonadaceae;
Dermacoccaceae	0	962	288	1	0	0	1	1241	352	0	162	0	0	86	0	119	36	0	1314	454	5459	0	108	0	378	0	1	0	0	1261	896	0	0	2	0	0	843	0	0	650	0	0	414	0	532	0	343	0	k__Bacteria;p__Actinobacteriota;c__Actinobacteria;o__Micrococcales;f__Dermacoccaceae;
Rhizobiaceae	245	619	1	706	142	0	864	1122	846	0	456	0	366	1034	252	50	365	0	109	0	1	5256	92	95	138	0	2570	0	0	0	76	0	0	246	0	0	0	0	4216	404	718	0	122	0	1	1065	0	0	k__Bacteria;p__Proteobacteria;c__Alphaproteobacteria;o__Rhizobiales;f__Rhizobiaceae;
Chitinimonadaceae	0	0	0	0	0	0	0	312	0	0	0	0	0	0	0	0	0	0	0	0	0	0	0	0	0	0	0	0	0	0	8	0	0	0	0	0	0	4936	0	0	1675	0	0	2505	0	0	0	0	k__Bacteria;p__Proteobacteria;c__Gammaproteobacteria;o__Burkholderiales;f__Chitinimonadaceae;
Hydrogenophilaceae	11	371	320	4856	0	0	80	264	164	1	0	0	30	238	104	4	0	0	2494	0	1	0	7	466	353	289	3	0	0	0	40	0	0	0	0	1367	300	0	5	1633	606	517	128	0	0	0	0	0	k__Bacteria;p__Proteobacteria;c__Gammaproteobacteria;o__Burkholderiales;f__Hydrogenophilaceae;
Aerococcaceae	290	533	0	408	0	0	1703	698	1523	4200	0	0	26	404	419	1152	0	1	2434	908	2621	0	0	43	359	0	2	0	0	0	513	1	1347	286	0	0	911	0	3	877	183	0	592	0	1436	1701	2513	801	k__Bacteria;p__Firmicutes;c__Bacilli;o__Lactobacillales;f__Aerococcaceae;
Aeromonadaceae	0	0	0	1	124	0	0	0	0	258	0	0	0	84	129	271	158	0	0	0	0	3663	44	0	92	0	0	0	0	0	17	0	0	387	0	0	0	3917	0	268	1214	0	0	60	0	0	0	0	k__Bacteria;p__Proteobacteria;c__Gammaproteobacteria;o__Enterobacterales;f__Aeromonadaceae;
Lachnospiraceae	285	805	206	442	0	0	42	689	25	0	1044	94	0	260	9	3773	106	0	0	0	0	0	0	0	1294	737	1764	0	0	0	856	0	743	319	22	0	1968	0	0	989	0	88	418	0	2781	1122	273	0	k__Bacteria;p__Firmicutes;c__Clostridia;o__Lachnospirales;f__Lachnospiraceae;
Lactobacillaceae	26	188	243	1112	82	344	6	0	1241	629	0	463	0	63	858	1848	0	0	408	588	3136	3574	0	190	47	361	648	0	43	54	66	0	481	0	178	163	0	0	31	359	0	0	70	14	0	89	0	130	k__Bacteria;p__Firmicutes;c__Bacilli;o__Lactobacillales;f__Lactobacillaceae;
Microbacteriaceae	90	222	0	714	0	0	1319	1	0	0	0	0	76	75	2	299	86	68	619	73	8	3	0	50	0	169	14	1	215	54	1	10	809	79	2	368	9	2786	276	5	2905	423	3337	2184	0	29	52	9	k__Bacteria;p__Actinobacteriota;c__Actinobacteria;o__Micrococcales;f__Microbacteriaceae;
Legionellaceae	0	0	0	0	0	0	0	0	0	0	0	0	0	0	0	0	0	0	0	0	0	0	0	0	0	0	0	0	0	0	0	0	0	0	0	0	0	268	1	0	3278	0	0	398	0	0	0	0	k__Bacteria;p__Proteobacteria;c__Gammaproteobacteria;o__Legionellales;f__Legionellaceae;
Erysipelotrichaceae	0	0	0	185	0	0	0	0	0	0	0	0	0	9	305	62	0	0	0	0	3268	0	0	0	0	4	0	0	0	0	0	0	0	0	28	0	0	0	0	49	0	0	0	0	0	0	0	0	k__Bacteria;p__Firmicutes;c__Bacilli;o__Erysipelotrichales;f__Erysipelotrichaceae;
Fusobacteriaceae	263	344	465	371	0	0	607	686	2696	0	0	464	0	123	264	747	117	10	0	2609	0	0	9	129	315	2446	3080	0	200	0	93	0	0	0	0	0	159	47	293	1174	0	0	255	445	1924	256	448	0	k__Bacteria;p__Fusobacteriota;c__Fusobacteriia;o__Fusobacteriales;f__Fusobacteriaceae;
Ruminococcaceae	0	0	0	0	0	0	0	0	0	0	0	0	0	0	135	2750	0	0	0	0	0	0	0	0	0	0	0	0	68	0	0	0	0	0	0	0	0	0	0	0	0	0	0	73	173	0	0	0	k__Bacteria;p__Firmicutes;c__Clostridia;o__Oscillospirales;f__Ruminococcaceae;
Mycobacteriaceae	0	0	0	0	0	0	0	1	1	370	0	2588	15	0	0	0	0	0	0	0	754	452	0	0	0	0	0	0	0	0	0	0	0	0	0	0	90	0	0	10	0	0	0	0	0	0	0	0	k__Bacteria;p__Actinobacteriota;c__Actinobacteria;o__Corynebacteriales;f__Mycobacteriaceae;
Xanthobacteraceae	84	721	51	3	0	0	162	117	219	0	0	35	0	208	139	0	0	0	0	0	0	2466	0	0	0	0	1065	0	0	0	2	0	1039	0	0	0	0	1127	0	156	143	0	0	47	0	0	0	0	k__Bacteria;p__Proteobacteria;c__Alphaproteobacteria;o__Rhizobiales;f__Xanthobacteraceae;
Erwiniaceae	0	30	0	0	125	0	0	0	0	0	0	0	0	10	0	130	0	0	0	0	0	0	0	0	0	0	0	0	0	0	1	0	2440	0	0	0	8	0	0	50	0	257	0	0	0	0	0	0	k__Bacteria;p__Proteobacteria;c__Gammaproteobacteria;o__Enterobacterales;f__Erwiniaceae;
Dermabacteraceae	0	1051	0	0	0	0	687	922	1809	283	0	0	0	1069	141	178	0	0	1945	0	0	0	0	0	2387	27	117	0	1	0	1355	0	1008	0	0	1	494	0	0	867	0	0	2287	0	0	172	0	0	k__Bacteria;p__Actinobacteriota;c__Actinobacteria;o__Micrococcales;f__Dermabacteraceae;
Azospirillaceae	0	1	0	2349	0	0	0	0	0	0	0	0	0	0	0	0	0	0	0	0	0	0	0	0	0	0	0	0	0	0	0	0	0	0	0	0	0	0	0	0	0	0	0	0	0	0	0	0	k__Bacteria;p__Proteobacteria;c__Alphaproteobacteria;o__Azospirillales;f__Azospirillaceae;
Spirosomaceae	0	0	0	0	0	0	0	0	0	0	0	98	0	0	41	0	0	0	736	0	0	0	138	0	0	601	0	0	0	29	0	0	823	4	0	0	0	2128	0	37	57	0	1512	97	0	0	0	0	k__Bacteria;p__Bacteroidota;c__Bacteroidia;o__Cytophagales;f__Spirosomaceae;
Geminicoccaceae	0	0	0	0	0	0	0	0	0	0	0	0	0	0	0	0	0	0	0	0	0	0	0	0	0	1	2109	0	0	0	215	0	0	0	0	0	0	0	0	20	0	0	0	0	0	0	0	0	k__Bacteria;p__Proteobacteria;c__Alphaproteobacteria;o__Tistrellales;f__Geminicoccaceae;
Mitochondria	0	0	0	0	0	0	0	0	0	0	0	0	48	54	0	4	0	167	0	0	0	0	0	0	0	35	0	0	315	0	59	0	517	0	0	0	0	2	0	37	2061	66	4	0	6	0	0	25	k__Bacteria;p__Proteobacteria;c__Alphaproteobacteria;o__Rickettsiales;f__Mitochondria;
Anaerovoracaceae	0	745	0	1	0	0	81	1144	1	0	0	0	0	542	18	1616	0	219	0	0	0	760	0	0	1413	0	0	0	43	0	918	0	0	339	0	0	2004	0	0	1526	0	0	679	0	711	267	0	0	k__Bacteria;p__Firmicutes;c__Clostridia;o__Peptostreptococcales-Tissierellales;f__Anaerovoracaceae;
Brevibacteriaceae	151	1170	9	1162	208	478	171	431	357	402	0	0	68	393	8	64	0	522	0	0	0	0	0	0	948	180	18	0	97	0	772	0	6	56	0	0	1253	69	1167	1106	0	1108	1999	0	221	463	4	152	k__Bacteria;p__Actinobacteriota;c__Actinobacteria;o__Micrococcales;f__Brevibacteriaceae;
Solimonadaceae	0	2	194	80	0	0	103	0	74	0	0	0	0	26	162	109	0	0	0	0	0	0	0	96	0	0	1983	0	1	0	0	0	0	0	0	0	0	313	0	0	0	0	0	0	0	0	0	0	k__Bacteria;p__Proteobacteria;c__Gammaproteobacteria;o__Salinisphaerales;f__Solimonadaceae;
Caloramatoraceae	0	10	0	1930	0	0	0	0	0	0	0	0	0	0	0	0	0	0	0	0	0	0	0	0	0	0	0	0	0	0	0	0	0	0	0	0	0	0	0	0	0	0	0	0	0	0	0	0	k__Bacteria;p__Firmicutes;c__Clostridia;o__Clostridiales;f__Caloramatoraceae;
Atopobiaceae	0	651	0	302	0	0	0	410	0	1649	0	2	0	327	3	294	278	0	0	0	0	0	0	0	1254	0	90	0	0	0	607	145	135	0	0	0	1112	0	0	775	0	0	395	0	0	787	75	0	k__Bacteria;p__Actinobacteriota;c__Coriobacteriia;o__Coriobacteriales;f__Atopobiaceae;
Enterobacteriaceae	0	315	263	200	293	0	0	858	0	1348	0	13	0	260	226	569	0	0	0	1078	0	0	0	95	193	6	912	0	190	0	383	244	2	0	0	286	542	0	0	616	1623	1100	377	258	0	0	0	0	k__Bacteria;p__Proteobacteria;c__Gammaproteobacteria;o__Enterobacterales;f__Enterobacteriaceae;
Nocardiaceae	35	10	0	0	0	0	69	33	42	0	0	0	114	20	12	18	0	0	0	0	1583	0	0	116	126	226	0	0	0	0	29	0	1195	0	37	0	0	0	149	14	0	0	6	0	550	0	45	0	k__Bacteria;p__Actinobacteriota;c__Actinobacteria;o__Corynebacteriales;f__Nocardiaceae;
Bifidobacteriaceae	0	93	94	507	0	0	0	0	0	1582	0	0	0	0	262	282	0	0	0	348	0	0	0	0	0	0	2	0	204	0	39	0	0	0	0	178	91	0	0	37	0	0	4	0	0	0	0	0	k__Bacteria;p__Actinobacteriota;c__Actinobacteria;o__Bifidobacteriales;f__Bifidobacteriaceae;
Myxococcaceae	0	0	0	0	0	0	0	0	0	0	0	0	0	0	0	0	0	0	0	0	0	0	0	0	0	0	0	0	0	0	0	0	0	0	79	0	0	0	0	0	0	0	1492	0	0	0	0	0	k__Bacteria;p__Myxococcota;c__Myxococcia;o__Myxococcales;f__Myxococcaceae;
Reyranellaceae	0	0	0	0	0	0	0	0	427	0	0	0	0	0	0	0	0	0	0	0	0	0	0	107	0	0	0	280	0	0	0	0	0	0	0	0	0	1427	2	0	277	0	0	556	0	0	0	0	k__Bacteria;p__Proteobacteria;c__Alphaproteobacteria;o__Reyranellales;f__Reyranellaceae;
Demequinaceae	0	0	0	0	0	0	0	2	0	0	0	1414	0	0	0	0	0	0	0	0	0	0	0	0	0	1	0	0	617	0	0	0	0	0	0	0	0	0	0	0	0	0	0	0	0	0	0	0	k__Bacteria;p__Actinobacteriota;c__Actinobacteria;o__Micrococcales;f__Demequinaceae;
Bacteroidaceae	0	0	0	0	0	0	0	0	0	0	0	0	0	0	0	1407	0	0	0	0	0	0	0	0	0	0	0	0	0	0	0	0	0	0	0	0	0	0	0	0	0	0	0	117	0	0	0	0	k__Bacteria;p__Bacteroidota;c__Bacteroidia;o__Bacteroidales;f__Bacteroidaceae;
unidentified_Rhizobiales	0	0	0	0	0	0	0	0	0	0	0	0	0	0	0	0	0	0	0	0	0	1362	0	0	0	0	0	0	0	0	0	0	0	0	0	0	0	59	0	0	0	0	0	0	0	0	0	0	k__Bacteria;p__Proteobacteria;c__Alphaproteobacteria;o__Rhizobiales;f__unidentified_Rhizobiales;
Peptostreptococcaceae	79	228	0	900	0	0	0	388	0	1358	0	0	0	74	340	287	0	26	0	0	0	0	82	0	523	333	0	0	0	0	416	0	0	0	0	0	155	0	0	254	0	0	339	0	0	70	298	0	k__Bacteria;p__Firmicutes;c__Clostridia;o__Peptostreptococcales-Tissierellales;f__Peptostreptococcaceae;
Thermicanaceae	0	2	0	1334	0	0	0	0	0	0	0	0	0	0	0	0	0	0	0	0	0	0	0	0	0	0	0	0	0	0	0	0	0	0	0	0	0	0	0	0	0	0	0	0	0	0	0	0	k__Bacteria;p__Firmicutes;c__Bacilli;o__Thermicanales;f__Thermicanaceae;
Halomonadaceae	0	0	0	1143	0	0	0	0	0	0	0	0	0	0	0	0	0	0	0	0	0	0	0	238	0	0	0	0	0	0	0	0	0	0	0	0	0	0	0	0	0	0	0	0	1321	0	0	0	k__Bacteria;p__Proteobacteria;c__Gammaproteobacteria;o__Pseudomonadales;f__Halomonadaceae;
Synergistaceae	0	92	0	0	0	0	0	110	0	0	0	0	0	41	0	235	0	0	0	0	0	1307	0	0	92	0	0	0	0	0	174	0	0	0	0	0	82	0	0	151	0	0	121	0	0	0	0	0	k__Bacteria;p__Synergistota;c__Synergistia;o__Synergistales;f__Synergistaceae;
Microscillaceae	0	0	0	0	0	0	0	167	0	0	0	0	0	0	15	0	0	0	1208	0	0	0	0	0	0	0	0	0	0	225	0	0	0	0	0	0	0	0	0	0	0	0	0	0	0	0	0	0	k__Bacteria;p__Bacteroidota;c__Bacteroidia;o__Cytophagales;f__Microscillaceae;
Geodermatophilaceae	0	0	209	23	0	0	0	0	0	0	0	0	33	0	0	1	0	47	0	0	0	0	0	0	0	0	0	0	723	0	4	0	1181	0	0	0	67	0	0	0	0	0	644	0	0	0	0	0	k__Bacteria;p__Actinobacteriota;c__Actinobacteria;o__Frankiales;f__Geodermatophilaceae;
Opitutaceae	0	0	0	0	0	0	0	0	0	0	0	0	0	0	0	0	0	0	0	0	0	0	0	25	0	0	0	0	0	0	0	0	0	0	0	0	0	1154	0	0	736	0	0	940	1	0	156	0	k__Bacteria;p__Verrucomicrobiota;c__Verrucomicrobiae;o__Opitutales;f__Opitutaceae;
Cellulomonadaceae	0	0	0	0	0	0	0	0	0	0	0	1148	500	1	1	0	258	99	0	0	0	0	0	0	1	0	0	0	649	0	0	0	0	0	312	0	0	0	115	2	0	696	0	815	0	0	0	0	k__Bacteria;p__Actinobacteriota;c__Actinobacteria;o__Micrococcales;f__Cellulomonadaceae;
Christensenellaceae	0	0	0	62	0	0	0	0	0	1	0	93	0	0	0	155	0	0	0	0	0	1141	0	0	0	0	0	0	0	0	27	0	0	0	0	0	47	0	0	0	0	0	35	41	0	102	0	0	k__Bacteria;p__Firmicutes;c__Clostridia;o__Christensenellales;f__Christensenellaceae;
Ilumatobacteraceae	0	0	272	0	0	0	97	0	0	0	0	0	0	0	0	0	0	0	0	0	0	0	0	44	0	8	0	0	0	0	0	0	0	0	0	0	0	0	0	10	0	0	0	0	1106	0	0	0	k__Bacteria;p__Actinobacteriota;c__Acidimicrobiia;o__Microtrichales;f__Ilumatobacteraceae;
Hungateiclostridiaceae	0	630	0	54	0	0	0	506	0	667	0	1068	0	308	0	727	0	0	0	0	0	0	0	0	924	0	1	0	0	0	530	0	0	0	0	0	647	0	0	476	0	0	357	0	27	40	433	0	k__Bacteria;p__Firmicutes;c__Clostridia;o__Oscillospirales;f__Hungateiclostridiaceae;
Yersiniaceae	0	0	0	0	0	0	0	0	1060	0	0	0	0	17	257	1	0	0	0	0	0	0	0	0	0	0	0	0	0	0	0	0	0	0	0	0	65	0	2	122	0	0	0	0	1	0	0	483	k__Bacteria;p__Proteobacteria;c__Gammaproteobacteria;o__Enterobacterales;f__Yersiniaceae;
Pseudonocardiaceae	0	6	0	981	0	0	343	0	0	116	0	0	18	1	461	3	0	74	0	0	0	0	0	0	0	0	0	0	0	0	0	0	225	0	0	0	0	0	0	0	0	0	160	0	0	183	0	0	k__Bacteria;p__Actinobacteriota;c__Actinobacteria;o__Pseudonocardiales;f__Pseudonocardiaceae;
67-14	0	0	61	0	0	0	0	0	0	0	0	0	0	0	0	164	0	0	941	0	0	0	0	0	0	0	0	0	87	0	0	0	0	0	0	0	196	0	122	0	0	0	0	0	0	0	0	159	k__Bacteria;p__Actinobacteriota;c__Thermoleophilia;o__Solirubrobacterales;f__67-14;
Marinomonadaceae	0	58	0	0	0	0	0	0	0	0	0	0	0	92	925	0	0	0	0	0	0	0	0	0	0	0	0	0	0	0	0	0	0	0	0	0	0	0	0	33	0	0	0	0	0	0	0	0	k__Bacteria;p__Proteobacteria;c__Gammaproteobacteria;o__Pseudomonadales;f__Marinomonadaceae;
Dietziaceae	0	15	0	511	0	0	0	0	0	0	0	0	0	0	113	0	0	0	0	898	0	0	0	0	12	0	0	0	0	0	0	0	0	0	0	0	0	0	0	0	0	0	43	0	0	0	0	0	k__Bacteria;p__Actinobacteriota;c__Actinobacteria;o__Corynebacteriales;f__Dietziaceae;
Blastocatellaceae	0	0	0	0	0	0	150	0	0	0	0	0	0	0	0	0	0	0	451	0	0	0	0	0	0	178	0	0	0	0	0	0	0	0	0	207	0	0	868	0	0	256	0	82	0	0	0	0	k__Bacteria;p__Acidobacteriota;c__Blastocatellia;o__Blastocatellales;f__Blastocatellaceae;
Nocardioidaceae	0	112	5	213	0	0	248	1	0	0	0	0	291	145	1	16	134	20	0	0	0	0	281	0	131	408	78	0	648	0	0	0	0	0	94	29	62	0	819	257	0	0	39	0	709	0	93	0	k__Bacteria;p__Actinobacteriota;c__Actinobacteria;o__Propionibacteriales;f__Nocardioidaceae;
Peptococcaceae	0	192	0	0	0	0	0	537	0	0	0	237	0	268	0	646	0	0	0	0	0	0	0	0	805	0	1	0	0	0	817	0	0	0	0	0	546	0	0	273	0	0	244	0	194	0	0	0	k__Bacteria;p__Firmicutes;c__Clostridia;o__Peptococcales;f__Peptococcaceae;
Exiguobacteraceae	0	0	76	0	0	0	0	0	0	0	0	0	134	45	0	0	0	0	0	0	0	0	0	204	0	0	755	0	0	0	0	0	0	0	0	0	0	0	0	0	0	0	0	0	0	0	0	0	k__Bacteria;p__Firmicutes;c__Bacilli;o__Exiguobacterales;f__Exiguobacteraceae;
unidentified_Absconditabacteriales_(SR1)	0	0	0	0	0	0	0	0	0	0	0	0	0	0	0	137	0	0	0	0	0	0	0	0	0	0	0	0	0	0	0	0	0	0	0	0	0	0	0	0	0	0	0	0	0	745	0	66	k__Bacteria;p__Patescibacteria;c__Gracilibacteria;o__Absconditabacteriales_(SR1);f__unidentified_Absconditabacteriales_(SR1);
Flavobacteriaceae	0	0	0	0	0	0	47	60	0	0	0	0	0	4	161	26	37	13	0	205	0	0	0	198	1	179	254	0	19	0	0	702	203	0	308	0	0	0	0	3	0	123	15	0	582	169	743	6	k__Bacteria;p__Bacteroidota;c__Bacteroidia;o__Flavobacteriales;f__Flavobacteriaceae;
Selenomonadaceae	0	6	0	0	0	0	69	0	0	329	0	0	7	0	43	741	0	0	0	0	0	0	0	0	70	146	0	0	307	0	168	0	104	0	0	0	201	0	0	80	0	0	43	0	0	447	75	20	k__Bacteria;p__Firmicutes;c__Negativicutes;o__Veillonellales-Selenomonadales;f__Selenomonadaceae;
Iamiaceae	0	0	0	0	0	0	0	0	726	0	278	0	5	0	0	0	0	0	0	0	0	0	0	0	0	304	0	0	0	0	0	0	0	0	0	0	0	0	0	0	0	600	0	0	0	0	0	0	k__Bacteria;p__Actinobacteriota;c__Acidimicrobiia;o__Microtrichales;f__Iamiaceae;
env.OPS_17	0	0	0	0	0	0	0	49	0	0	0	0	44	0	0	628	0	0	0	0	0	0	0	0	0	0	0	0	0	0	0	0	0	0	0	0	0	0	0	0	0	0	0	0	0	0	0	0	k__Bacteria;p__Bacteroidota;c__Bacteroidia;o__Sphingobacteriales;f__env.OPS_17;
Listeriaceae	0	73	0	0	0	0	0	0	0	0	0	0	0	0	101	0	0	0	557	0	0	0	0	0	0	0	36	0	0	0	0	0	0	0	0	300	0	0	0	0	0	0	35	0	0	0	0	0	k__Bacteria;p__Firmicutes;c__Bacilli;o__Lactobacillales;f__Listeriaceae;
Methylopilaceae	0	0	0	0	0	0	0	0	0	0	0	0	0	0	0	0	0	0	0	0	0	0	0	0	0	0	0	0	0	0	0	0	0	0	0	0	0	0	0	0	0	0	0	0	548	2	0	0	k__Bacteria;p__Proteobacteria;c__Alphaproteobacteria;o__Rhizobiales;f__Methylopilaceae;
Erysipelatoclostridiaceae	0	0	0	0	0	0	0	0	0	0	0	0	0	0	0	515	0	0	0	0	0	0	0	0	0	0	0	0	0	0	0	0	0	0	0	0	0	0	0	0	0	0	0	0	0	0	0	0	k__Bacteria;p__Firmicutes;c__Bacilli;o__Erysipelotrichales;f__Erysipelatoclostridiaceae;
Hyphomonadaceae	0	0	0	0	0	0	0	0	0	0	0	0	106	0	0	0	0	0	0	0	0	0	0	0	0	492	0	0	0	0	0	0	0	0	0	0	0	0	0	23	0	0	0	0	0	0	0	0	k__Bacteria;p__Proteobacteria;c__Alphaproteobacteria;o__Caulobacterales;f__Hyphomonadaceae;
Intrasporangiaceae	0	55	1	0	0	0	0	28	59	0	45	0	71	199	54	0	0	302	487	83	0	0	181	0	2	43	0	0	85	416	58	0	0	0	0	0	68	0	0	345	0	0	274	0	257	3	270	0	k__Bacteria;p__Actinobacteriota;c__Actinobacteria;o__Micrococcales;f__Intrasporangiaceae;
Sutterellaceae	0	0	0	0	0	0	0	0	0	209	0	481	0	1	0	407	0	0	0	0	0	0	0	0	0	0	0	0	0	0	0	0	0	0	0	0	49	0	0	0	0	0	0	0	0	0	0	0	k__Bacteria;p__Proteobacteria;c__Gammaproteobacteria;o__Burkholderiales;f__Sutterellaceae;
Saccharimonadaceae	0	16	125	481	0	0	0	79	0	0	0	0	0	14	67	113	0	11	0	0	0	0	279	0	58	0	0	0	141	0	57	0	0	434	2	0	52	6	0	23	25	0	55	0	0	0	0	32	k__Bacteria;p__Patescibacteria;c__Saccharimonadia;o__Saccharimonadales;f__Saccharimonadaceae;
Bacteriovoracaceae	0	0	0	0	0	0	0	0	0	0	0	0	0	0	0	0	0	0	0	0	0	0	0	0	0	0	0	0	0	0	0	0	0	0	0	0	0	416	0	0	363	0	0	107	0	0	0	0	k__Bacteria;p__Bdellovibrionota;c__Bdellovibrionia;o__Bacteriovoracales;f__Bacteriovoracaceae;
unidentified_JGI_0000069-P22	0	0	0	0	0	0	0	0	0	0	0	0	0	0	0	0	0	0	0	0	0	0	0	0	0	0	0	0	0	0	0	0	0	0	0	0	0	0	0	0	0	0	0	0	402	0	0	0	k__Bacteria;p__Patescibacteria;c__Gracilibacteria;o__JGI_0000069-P22;f__unidentified_JGI_0000069-P22;
Verrucomicrobiaceae	0	0	0	0	0	0	0	0	0	0	0	0	0	0	0	0	0	0	0	0	0	0	0	42	0	0	0	0	0	0	0	0	0	0	0	0	0	181	0	0	282	0	0	398	0	0	0	0	k__Bacteria;p__Verrucomicrobiota;c__Verrucomicrobiae;o__Verrucomicrobiales;f__Verrucomicrobiaceae;
Hyphomicrobiaceae	121	0	394	1	0	0	0	0	0	0	0	0	0	0	0	10	0	0	0	0	0	0	0	6	0	0	0	0	0	0	0	0	0	0	0	0	0	58	0	336	330	0	0	0	0	0	0	0	k__Bacteria;p__Proteobacteria;c__Alphaproteobacteria;o__Rhizobiales;f__Hyphomicrobiaceae;
Leptolyngbyaceae	0	0	0	0	0	0	0	0	0	0	0	389	0	0	0	0	0	0	0	0	0	0	0	0	0	0	0	0	0	0	0	0	0	0	0	0	0	0	0	0	0	0	0	0	0	0	0	0	k__Bacteria;p__Cyanobacteria;c__Cyanobacteriia;o__Leptolyngbyales;f__Leptolyngbyaceae;
JG30-KF-CM45	0	0	0	66	0	0	0	0	0	0	0	0	0	0	0	0	0	0	0	0	0	0	0	0	0	0	0	0	376	0	1	0	0	0	0	0	0	0	0	22	0	0	8	16	0	0	0	0	k__Bacteria;p__Chloroflexi;c__Chloroflexia;o__Thermomicrobiales;f__JG30-KF-CM45;
Bdellovibrionaceae	38	0	141	0	0	0	0	0	0	0	0	0	57	0	0	0	0	0	306	0	0	0	0	0	0	0	0	0	0	0	0	0	0	0	0	0	0	187	0	0	0	0	0	350	0	0	0	0	k__Bacteria;p__Bdellovibrionota;c__Bdellovibrionia;o__Bdellovibrionales;f__Bdellovibrionaceae;
Kineosporiaceae	0	0	0	0	0	0	0	0	0	0	0	0	52	0	0	0	0	0	0	0	0	0	0	0	0	0	80	0	0	0	1	0	346	0	0	0	0	0	0	0	0	0	81	0	0	0	0	0	k__Bacteria;p__Actinobacteriota;c__Actinobacteria;o__Kineosporiales;f__Kineosporiaceae;
Chroococcidiopsaceae	0	0	0	0	342	0	0	0	0	0	0	0	0	0	0	0	0	0	0	0	0	0	0	0	0	0	0	88	0	0	0	0	0	0	0	0	0	0	0	0	0	0	0	0	0	0	0	0	k__Bacteria;p__Cyanobacteria;c__Cyanobacteriia;o__Cyanobacteriales;f__Chroococcidiopsaceae;
Ethanoligenenaceae	0	0	331	0	0	0	0	0	0	0	0	0	0	0	0	0	0	0	0	0	0	0	0	0	0	0	0	0	0	0	0	0	0	0	0	0	0	0	0	0	0	0	0	0	0	0	0	0	k__Bacteria;p__Firmicutes;c__Clostridia;o__Oscillospirales;f__Ethanoligenenaceae;
Haliangiaceae	0	0	0	0	0	0	0	0	0	0	0	0	0	0	0	0	0	4	0	0	0	0	0	0	0	330	0	0	0	0	0	0	0	0	0	0	0	0	0	0	0	0	0	0	0	0	0	0	k__Bacteria;p__Myxococcota;c__Polyangia;o__Haliangiales;f__Haliangiaceae;
Alcaligenaceae	0	0	0	0	0	0	0	0	84	0	0	0	0	0	0	150	0	0	0	0	0	0	0	0	0	0	10	0	188	0	0	0	317	0	0	0	0	0	0	0	0	291	0	0	0	0	0	78	k__Bacteria;p__Proteobacteria;c__Gammaproteobacteria;o__Burkholderiales;f__Alcaligenaceae;
Dysgonomonadaceae	0	0	0	0	0	0	0	0	0	0	0	316	0	0	0	0	0	0	0	0	0	0	0	0	0	0	0	0	0	0	0	0	0	0	0	0	0	0	0	0	0	0	0	0	0	0	0	0	k__Bacteria;p__Bacteroidota;c__Bacteroidia;o__Bacteroidales;f__Dysgonomonadaceae;
Paenibacillaceae	0	0	0	0	0	0	0	0	0	0	0	312	0	0	0	0	0	0	0	0	0	0	0	0	0	0	0	0	0	0	0	0	0	0	0	0	0	0	0	0	0	0	0	0	0	0	0	0	k__Bacteria;p__Firmicutes;c__Bacilli;o__Paenibacillales;f__Paenibacillaceae;
Rhodanobacteraceae	0	94	0	0	0	0	0	0	0	0	0	309	0	0	0	0	0	95	0	0	0	0	22	0	0	0	0	0	0	0	0	0	0	0	0	0	0	0	0	0	0	0	0	0	0	0	0	0	k__Bacteria;p__Proteobacteria;c__Gammaproteobacteria;o__Xanthomonadales;f__Rhodanobacteraceae;
Crocinitomicaceae	0	0	0	0	0	0	0	0	0	0	0	0	0	0	0	0	0	0	0	0	308	0	0	0	0	0	0	0	0	0	0	0	0	0	0	0	0	0	0	0	0	0	0	0	0	0	0	0	k__Bacteria;p__Bacteroidota;c__Bacteroidia;o__Flavobacteriales;f__Crocinitomicaceae;
Alteromonadaceae	0	264	0	0	0	0	0	0	0	0	0	0	0	0	0	68	0	0	0	0	0	0	0	0	147	0	0	0	0	0	81	0	0	0	0	0	305	0	0	153	0	0	55	0	0	0	0	0	k__Bacteria;p__Proteobacteria;c__Gammaproteobacteria;o__Enterobacterales;f__Alteromonadaceae;
Solirubrobacteraceae	0	0	304	0	0	0	0	0	0	0	0	0	0	0	33	0	0	0	0	0	0	0	0	0	0	0	0	0	125	0	0	185	0	0	0	0	0	0	0	20	0	0	0	0	0	0	0	0	k__Bacteria;p__Actinobacteriota;c__Thermoleophilia;o__Solirubrobacterales;f__Solirubrobacteraceae;
Clostridiaceae	0	2	161	301	0	0	0	0	137	0	0	0	0	0	0	0	0	0	0	0	0	0	0	0	0	0	0	0	0	0	0	0	0	0	0	0	0	0	0	0	0	0	0	0	0	0	0	0	k__Bacteria;p__Firmicutes;c__Clostridia;o__Clostridiales;f__Clostridiaceae;
Sanguibacteraceae	0	0	0	13	0	0	0	0	0	0	0	0	0	0	0	0	0	0	0	0	0	0	0	0	0	111	1	0	0	0	0	197	0	0	0	0	0	0	0	0	7	0	0	0	0	0	33	297	k__Bacteria;p__Actinobacteriota;c__Actinobacteria;o__Micrococcales;f__Sanguibacteraceae;
Pseudoalteromonadaceae	0	0	0	0	0	0	0	0	0	0	0	0	0	0	0	287	0	0	0	0	0	0	0	0	0	0	0	0	0	0	2	0	0	0	0	0	19	0	0	82	0	0	0	0	0	0	0	0	k__Bacteria;p__Proteobacteria;c__Gammaproteobacteria;o__Enterobacterales;f__Pseudoalteromonadaceae;
Pedosphaeraceae	0	0	0	0	0	0	0	0	0	0	0	0	0	49	0	0	0	0	0	0	0	0	0	0	0	0	0	0	0	0	0	0	0	0	0	0	0	0	0	0	0	0	0	0	277	0	0	0	k__Bacteria;p__Verrucomicrobiota;c__Verrucomicrobiae;o__Pedosphaerales;f__Pedosphaeraceae;
Saprospiraceae	0	0	0	0	0	0	0	0	0	0	0	0	0	0	0	0	0	0	0	0	0	0	0	0	0	273	0	0	0	0	0	0	0	0	0	0	0	0	0	0	0	0	0	0	0	0	0	0	k__Bacteria;p__Bacteroidota;c__Bacteroidia;o__Chitinophagales;f__Saprospiraceae;
Rhodothermaceae	0	0	0	0	0	0	0	0	0	0	0	0	0	0	0	255	0	0	0	0	0	0	0	0	0	0	0	0	0	0	0	0	0	0	0	0	0	0	0	0	0	0	0	0	0	0	0	0	k__Bacteria;p__Bacteroidota;c__Rhodothermia;o__Rhodothermales;f__Rhodothermaceae;
Shewanellaceae	0	0	0	0	0	0	0	0	0	0	0	0	0	0	0	0	0	0	0	0	0	0	0	0	0	0	0	0	0	0	0	0	0	0	0	0	0	0	0	249	0	0	0	0	0	0	0	0	k__Bacteria;p__Proteobacteria;c__Gammaproteobacteria;o__Enterobacterales;f__Shewanellaceae;
Muribaculaceae	0	34	0	0	0	0	0	41	0	0	0	0	0	6	0	0	0	0	0	0	0	0	0	0	164	0	0	0	0	0	101	0	0	0	0	0	201	0	0	239	0	0	153	0	0	0	0	0	k__Bacteria;p__Bacteroidota;c__Bacteroidia;o__Bacteroidales;f__Muribaculaceae;
Lentimicrobiaceae	0	65	0	0	0	0	0	75	0	0	0	0	0	0	0	227	0	0	0	0	0	0	0	0	0	0	0	0	0	0	37	0	0	0	0	0	0	0	0	0	0	0	0	0	0	0	0	0	k__Bacteria;p__Bacteroidota;c__Bacteroidia;o__Sphingobacteriales;f__Lentimicrobiaceae;
TRA3-20	0	0	0	0	0	0	0	0	0	0	0	0	0	0	0	0	0	0	0	0	0	0	0	0	0	0	0	0	0	0	0	0	0	0	0	223	0	0	0	0	0	0	0	0	0	0	0	0	k__Bacteria;p__Proteobacteria;c__Gammaproteobacteria;o__Burkholderiales;f__TRA3-20;
unidentified_Clostridia_UCG-014	0	0	0	0	0	0	219	0	0	0	0	0	0	0	0	0	0	35	0	0	0	0	0	0	0	0	0	0	0	0	0	0	0	0	0	0	0	0	0	59	0	0	41	0	0	0	6	24	k__Bacteria;p__Firmicutes;c__Clostridia;o__Clostridia_UCG-014;f__unidentified_Clostridia_UCG-014;
Spirochaetaceae	0	0	0	0	0	0	0	0	0	0	0	0	0	0	0	8	0	0	0	0	0	0	0	0	0	0	0	214	0	0	0	0	87	0	0	0	0	0	0	0	0	0	0	0	0	0	0	0	k__Bacteria;p__Spirochaetota;c__Spirochaetia;o__Spirochaetales;f__Spirochaetaceae;
Rikenellaceae	0	149	0	0	0	0	0	104	0	0	0	0	0	14	0	0	0	0	0	0	0	0	0	0	0	0	0	0	0	0	26	0	0	0	0	0	10	0	0	0	0	0	33	0	0	208	0	0	k__Bacteria;p__Bacteroidota;c__Bacteroidia;o__Bacteroidales;f__Rikenellaceae;
Acidothermaceae	0	0	0	0	0	0	0	0	0	0	0	0	69	0	0	0	0	0	0	0	0	0	0	0	0	0	0	0	0	0	0	0	0	0	0	0	0	0	0	0	0	0	192	0	0	0	0	0	k__Bacteria;p__Actinobacteriota;c__Actinobacteria;o__Frankiales;f__Acidothermaceae;
Frankiaceae	0	0	0	0	0	0	0	0	0	0	0	0	0	0	0	19	0	0	0	0	0	0	0	0	0	0	0	0	0	0	0	0	0	0	0	0	0	0	0	0	0	0	188	0	0	0	0	0	k__Bacteria;p__Actinobacteriota;c__Actinobacteria;o__Frankiales;f__Frankiaceae;
Beutenbergiaceae	0	0	0	0	0	0	0	0	0	0	0	0	0	0	0	0	0	0	0	0	0	0	0	0	0	188	0	0	0	0	0	0	0	0	0	0	0	0	0	0	0	0	0	0	0	0	0	0	k__Bacteria;p__Actinobacteriota;c__Actinobacteria;o__Micrococcales;f__Beutenbergiaceae;
unidentified_Saccharimonadales	0	2	0	95	0	0	164	0	0	0	0	0	0	9	9	113	0	0	0	0	0	0	0	0	42	0	0	0	0	0	0	0	0	22	0	0	0	0	0	0	0	0	4	0	3	187	47	0	k__Bacteria;p__Patescibacteria;c__Saccharimonadia;o__Saccharimonadales;f__unidentified_Saccharimonadales;
Deinococcaceae	0	0	115	83	0	0	0	0	47	60	0	0	2	0	4	0	0	9	0	0	0	0	183	0	0	0	0	0	0	0	4	0	1	0	174	0	70	0	0	0	0	0	12	0	135	0	0	0	k__Bacteria;p__Deinococcota;c__Deinococci;o__Deinococcales;f__Deinococcaceae;
Oscillospiraceae	178	0	0	0	0	0	0	0	0	70	0	0	0	0	0	116	0	0	0	0	0	0	0	0	0	0	0	0	0	0	0	0	0	0	0	0	0	0	0	0	0	0	0	0	0	0	0	0	k__Bacteria;p__Firmicutes;c__Clostridia;o__Oscillospirales;f__Oscillospiraceae;
LWQ8	0	0	0	0	0	0	0	0	0	0	0	0	0	0	0	0	0	0	0	0	0	0	0	0	0	0	0	0	0	0	0	0	0	178	0	0	0	0	0	0	0	0	0	0	0	0	0	0	k__Bacteria;p__Patescibacteria;c__Saccharimonadia;o__Saccharimonadales;f__LWQ8;
Abditibacteriaceae	0	0	0	0	0	0	0	0	0	0	0	0	0	0	0	0	0	0	0	0	0	0	0	8	0	0	0	0	0	0	0	0	0	0	0	0	0	0	0	0	0	0	177	0	0	0	0	0	k__Bacteria;p__Abditibacteriota;c__Abditibacteria;o__Abditibacteriales;f__Abditibacteriaceae;
Gemmatimonadaceae	0	0	72	1	140	0	0	0	0	0	0	0	0	0	174	0	0	0	0	0	0	0	0	0	0	0	0	0	0	0	0	0	0	0	0	0	0	0	0	0	0	0	0	0	0	0	0	0	k__Bacteria;p__Gemmatimonadota;c__Gemmatimonadetes;o__Gemmatimonadales;f__Gemmatimonadaceae;
Trueperaceae	0	0	0	0	0	0	0	0	0	0	0	0	45	1	0	0	0	0	0	0	0	0	0	0	0	169	0	0	0	0	0	20	0	0	0	0	0	0	0	0	0	0	0	0	159	0	0	0	k__Bacteria;p__Deinococcota;c__Deinococci;o__Deinococcales;f__Trueperaceae;
NS9_marine_group	0	0	0	0	0	0	0	0	0	0	0	0	0	0	0	0	0	0	0	0	0	0	0	165	0	0	0	0	0	0	0	0	0	0	0	0	0	0	0	0	0	0	0	0	0	0	0	0	k__Bacteria;p__Bacteroidota;c__Bacteroidia;o__Flavobacteriales;f__NS9_marine_group;
Eggerthellaceae	0	0	0	0	0	0	0	60	0	0	0	0	0	63	1	42	0	0	0	0	0	0	0	0	94	0	0	0	0	0	164	0	0	0	0	0	125	0	0	10	0	0	62	0	0	0	0	0	k__Bacteria;p__Actinobacteriota;c__Coriobacteriia;o__Coriobacteriales;f__Eggerthellaceae;
Micavibrionaceae	0	0	0	0	0	0	0	0	0	0	0	0	0	0	0	0	0	0	0	0	0	0	0	46	0	0	0	0	0	0	1	0	0	158	0	0	0	87	0	0	0	0	0	61	0	0	0	0	k__Bacteria;p__Proteobacteria;c__Alphaproteobacteria;o__Micavibrionales;f__Micavibrionaceae;
Tannerellaceae	0	0	0	6	0	0	78	0	0	0	0	0	0	0	23	0	0	0	0	0	0	85	0	0	0	0	0	0	0	0	69	0	0	0	0	0	0	0	0	135	0	0	0	0	0	156	0	0	k__Bacteria;p__Bacteroidota;c__Bacteroidia;o__Bacteroidales;f__Tannerellaceae;
Magnetospirillaceae	0	0	0	0	0	0	0	0	0	0	0	8	0	0	0	0	0	0	0	0	0	0	0	0	0	0	0	0	0	0	0	0	0	0	0	0	0	0	0	0	0	0	0	150	0	0	0	0	k__Bacteria;p__Proteobacteria;c__Alphaproteobacteria;o__Rhodospirillales;f__Magnetospirillaceae;
Geobacteraceae	0	0	0	0	0	0	0	0	0	0	0	147	0	0	0	0	0	0	0	0	0	0	0	0	0	0	0	0	0	0	0	0	0	0	0	0	0	0	0	0	0	0	0	0	0	0	0	0	k__Bacteria;p__Desulfobacterota;c__Desulfuromonadia;o__Geobacterales;f__Geobacteraceae;
Cardiobacteriaceae	0	0	0	0	0	0	0	0	0	0	0	0	0	62	12	0	60	0	0	0	0	0	0	147	0	0	0	0	0	0	0	0	0	0	0	0	26	0	0	8	0	0	0	0	0	0	0	0	k__Bacteria;p__Proteobacteria;c__Gammaproteobacteria;o__Cardiobacteriales;f__Cardiobacteriaceae;
Micromonosporaceae	0	0	0	0	0	0	146	0	0	0	0	0	0	0	0	0	0	0	0	0	0	0	0	0	0	0	0	0	32	0	0	0	0	0	0	0	0	0	0	0	0	0	0	0	0	0	0	0	k__Bacteria;p__Actinobacteriota;c__Actinobacteria;o__Micromonosporales;f__Micromonosporaceae;
Obscuribacteraceae	0	0	0	0	0	0	76	0	0	0	0	0	0	0	0	0	0	0	0	0	0	0	0	0	144	0	0	0	0	0	0	0	0	0	0	0	8	0	0	0	0	0	0	0	0	0	0	0	k__Bacteria;p__Cyanobacteria;c__Vampirivibrionia;o__Obscuribacterales;f__Obscuribacteraceae;
Phormidiaceae	0	0	0	0	0	0	0	0	0	0	0	138	0	0	0	0	0	0	0	0	0	0	0	0	0	0	0	0	0	0	0	0	0	0	0	0	0	0	0	0	0	0	0	0	0	0	0	0	k__Bacteria;p__Cyanobacteria;c__Cyanobacteriia;o__Cyanobacteriales;f__Phormidiaceae;
Eubacteriaceae	0	0	0	0	0	0	0	0	0	0	0	0	0	0	0	0	0	0	0	0	0	0	0	136	0	0	0	0	0	0	0	0	0	0	0	0	0	0	0	0	0	0	0	0	0	0	0	0	k__Bacteria;p__Firmicutes;c__Clostridia;o__Eubacteriales;f__Eubacteriaceae;
unidentified_Gaiellales	0	0	0	0	0	0	0	0	0	0	0	0	0	0	0	0	0	0	0	0	0	0	0	0	0	0	0	0	0	0	0	0	0	0	134	0	0	0	0	0	0	0	0	0	0	0	0	0	k__Bacteria;p__Actinobacteriota;c__Thermoleophilia;o__Gaiellales;f__unidentified_Gaiellales;
Caedibacteraceae	0	0	0	0	0	0	0	0	0	0	0	0	0	0	128	0	0	0	0	0	0	0	0	0	0	0	0	0	0	0	0	0	0	0	0	0	0	0	0	0	0	0	0	0	0	0	0	0	k__Bacteria;p__Proteobacteria;c__Alphaproteobacteria;o__Caedibacterales;f__Caedibacteraceae;
Pyrinomonadaceae	0	0	0	0	0	0	0	0	0	0	0	0	0	0	0	0	0	0	0	0	0	0	0	0	0	0	0	0	0	0	127	0	0	0	0	0	0	0	0	0	0	0	0	0	0	0	0	0	k__Bacteria;p__Acidobacteriota;c__Blastocatellia;o__Pyrinomonadales;f__Pyrinomonadaceae;
Barnesiellaceae	0	0	0	0	0	0	0	0	0	0	0	0	0	0	0	119	0	0	0	0	0	0	0	0	0	0	0	0	0	0	0	0	0	0	0	0	0	0	0	0	0	0	0	0	0	0	0	0	k__Bacteria;p__Bacteroidota;c__Bacteroidia;o__Bacteroidales;f__Barnesiellaceae;
Steroidobacteraceae	0	113	0	0	0	0	0	0	0	0	0	0	0	0	0	0	0	0	0	0	0	0	0	0	0	0	0	0	0	0	0	0	0	0	0	0	0	0	0	50	0	0	0	0	0	0	0	0	k__Bacteria;p__Proteobacteria;c__Gammaproteobacteria;o__Steroidobacterales;f__Steroidobacteraceae;
Rhodospirillaceae	0	0	0	0	112	0	0	0	0	0	0	0	0	0	0	0	0	0	0	0	0	0	0	0	0	0	0	0	0	0	0	0	0	0	0	0	0	0	2	0	44	0	0	0	0	0	0	0	k__Bacteria;p__Proteobacteria;c__Alphaproteobacteria;o__Rhodospirillales;f__Rhodospirillaceae;
Nannocystaceae	0	0	0	0	0	0	0	0	0	0	0	0	0	0	0	0	0	0	0	0	0	0	0	0	0	0	0	0	0	0	0	0	0	0	0	0	0	0	0	0	0	102	0	0	0	0	0	0	k__Bacteria;p__Myxococcota;c__Polyangia;o__Nannocystales;f__Nannocystaceae;
Symbiobacteraceae	0	0	0	0	0	0	0	0	0	0	0	0	0	0	0	100	0	0	0	0	0	0	0	0	0	0	0	0	0	0	0	0	0	0	0	0	0	0	0	0	0	0	0	0	0	0	0	0	k__Bacteria;p__Firmicutes;c__Symbiobacteriia;o__Symbiobacteriales;f__Symbiobacteraceae;
Parachlamydiaceae	0	0	0	0	0	0	0	0	0	0	0	0	0	0	0	97	0	0	0	0	0	0	0	0	0	0	0	0	0	0	0	0	0	0	0	0	0	0	0	0	0	0	0	0	0	0	0	0	k__Bacteria;p__Verrucomicrobiota;c__Chlamydiae;o__Chlamydiales;f__Parachlamydiaceae;
Polyangiaceae	0	0	0	0	0	0	0	0	0	0	0	0	0	0	0	0	0	0	0	0	0	0	0	0	0	0	0	0	0	0	93	0	0	0	0	0	0	0	0	0	0	0	0	0	0	0	0	0	k__Bacteria;p__Myxococcota;c__Polyangia;o__Polyangiales;f__Polyangiaceae;
Halobacteriaceae	0	0	0	0	0	0	0	79	0	0	0	0	0	0	0	0	0	0	0	0	0	0	0	0	0	0	0	0	0	0	0	0	0	0	0	0	0	0	0	0	0	0	0	0	0	0	0	0	k__Archaea;p__Halobacterota;c__Halobacteria;o__Halobacterales;f__Halobacteriaceae;
Vagococcaceae	0	0	0	0	0	0	0	0	0	0	0	0	0	0	0	0	0	0	0	0	0	0	0	0	0	0	0	0	0	0	0	0	0	0	79	0	0	0	0	0	0	0	0	0	0	0	0	0	k__Bacteria;p__Firmicutes;c__Bacilli;o__Lactobacillales;f__Vagococcaceae;
Micropepsaceae	0	0	0	0	0	0	0	0	0	0	0	0	0	0	0	0	0	0	0	0	0	0	0	0	0	0	0	0	0	0	0	0	0	0	0	0	0	78	0	0	0	0	10	34	0	0	0	0	k__Bacteria;p__Proteobacteria;c__Alphaproteobacteria;o__Micropepsales;f__Micropepsaceae;
AKIW781	0	0	0	0	0	0	0	0	0	0	0	0	0	0	72	0	0	0	0	0	0	0	0	0	0	0	0	0	0	0	0	0	0	0	0	0	0	0	0	0	0	0	0	0	0	0	0	0	k__Bacteria;p__Chloroflexi;c__Chloroflexia;o__Kallotenuales;f__AKIW781;
Acidaminococcaceae	0	0	0	0	0	0	0	0	0	0	0	0	0	0	0	71	0	0	0	0	0	0	0	0	0	0	0	0	0	0	17	0	0	0	0	0	0	0	0	0	0	0	0	0	0	0	0	0	k__Bacteria;p__Firmicutes;c__Negativicutes;o__Acidaminococcales;f__Acidaminococcaceae;
Mycoplasmataceae	0	0	0	0	0	0	0	0	0	0	0	71	0	0	0	0	0	0	0	0	0	0	0	0	0	0	0	0	0	0	0	0	0	0	0	0	0	0	0	0	0	0	0	0	0	0	0	0	k__Bacteria;p__Firmicutes;c__Bacilli;o__Mycoplasmatales;f__Mycoplasmataceae;
Nitrospiraceae	0	0	0	0	0	0	0	0	0	0	0	0	0	0	66	0	0	0	0	0	0	0	0	0	0	0	0	0	0	37	0	0	0	0	0	0	0	0	0	0	0	0	0	0	0	0	0	0	k__Bacteria;p__Nitrospirota;c__Nitrospiria;o__Nitrospirales;f__Nitrospiraceae;
Planococcaceae	0	14	0	0	0	2	0	0	0	0	0	0	0	9	63	0	0	0	0	0	0	0	0	0	0	0	0	0	0	0	0	0	0	0	0	0	0	0	0	0	0	0	0	0	0	0	0	0	k__Bacteria;p__Firmicutes;c__Bacilli;o__Bacillales;f__Planococcaceae;
unidentified_Alphaproteobacteria	0	0	0	0	0	0	0	0	0	0	0	0	0	0	0	0	0	0	0	0	0	0	0	62	0	0	0	0	0	0	0	0	0	0	0	0	0	0	0	0	0	0	0	0	0	0	0	0	k__Bacteria;p__Proteobacteria;c__Alphaproteobacteria;o__unidentified_Alphaproteobacteria;f__unidentified_Alphaproteobacteria;
Chloroflexaceae	0	0	0	0	0	0	0	0	0	0	0	0	0	0	0	0	0	0	0	0	0	0	0	0	0	0	0	0	0	0	0	0	0	0	0	0	0	0	0	61	0	0	0	0	0	0	0	0	k__Bacteria;p__Chloroflexi;c__Chloroflexia;o__Chloroflexales;f__Chloroflexaceae;
Methanobacteriaceae	0	0	0	0	0	0	0	0	0	0	0	0	0	0	0	0	0	0	0	0	0	59	0	0	0	0	0	0	0	0	0	0	0	0	0	0	0	0	0	0	0	0	0	0	0	0	0	0	k__Archaea;p__Euryarchaeota;c__Methanobacteria;o__Methanobacteriales;f__Methanobacteriaceae;
Caldilineaceae	0	0	0	0	0	0	0	0	0	0	0	0	0	0	0	0	0	0	0	0	0	0	0	0	0	58	0	0	0	0	0	0	0	0	0	0	0	0	0	0	0	0	0	0	0	0	0	0	k__Bacteria;p__Chloroflexi;c__Anaerolineae;o__Caldilineales;f__Caldilineaceae;
Bryobacteraceae	0	0	0	0	0	0	0	0	0	0	0	0	0	0	0	0	0	0	8	0	0	0	0	0	0	0	58	0	0	0	0	0	0	0	0	0	0	0	0	0	0	0	0	0	0	0	0	0	k__Bacteria;p__Acidobacteriota;c__Acidobacteriae;o__Bryobacterales;f__Bryobacteraceae;
NS11-12_marine_group	46	0	0	0	0	0	0	0	0	0	0	0	0	56	0	0	0	0	0	0	0	0	0	0	0	0	0	0	0	0	0	0	0	0	0	0	0	0	0	0	0	0	0	0	0	0	0	0	k__Bacteria;p__Bacteroidota;c__Bacteroidia;o__Sphingobacteriales;f__NS11-12_marine_group;
Halomicrobiaceae	0	0	0	0	0	0	0	0	0	0	0	0	0	0	0	0	0	0	0	0	0	0	0	0	0	0	0	0	0	0	0	0	0	0	0	0	55	0	0	0	0	0	0	0	0	0	0	0	k__Archaea;p__Halobacterota;c__Halobacteria;o__Halobacterales;f__Halomicrobiaceae;
Nakamurellaceae	0	0	0	0	0	0	0	0	0	0	0	0	0	0	0	0	0	0	0	0	0	0	0	0	0	55	0	0	0	0	0	0	0	0	0	0	0	0	0	0	0	0	0	0	0	0	0	0	k__Bacteria;p__Actinobacteriota;c__Actinobacteria;o__Frankiales;f__Nakamurellaceae;
Marinifilaceae	0	0	0	0	0	0	0	0	0	0	0	0	0	0	54	1	0	0	0	0	0	0	0	0	0	0	0	0	0	0	0	0	0	0	0	0	0	0	0	0	0	0	0	0	0	0	0	0	k__Bacteria;p__Bacteroidota;c__Bacteroidia;o__Bacteroidales;f__Marinifilaceae;
Desulfovibrionaceae	0	0	0	0	0	0	0	0	0	0	0	0	0	0	0	53	0	0	0	0	0	0	0	0	0	0	0	0	0	0	0	0	0	0	0	0	0	0	0	0	0	0	0	0	0	0	0	0	k__Bacteria;p__Desulfobacterota;c__Desulfovibrionia;o__Desulfovibrionales;f__Desulfovibrionaceae;
Paludibacteraceae	0	0	0	0	0	0	0	0	0	0	0	0	0	0	0	0	0	0	0	0	0	0	0	0	0	0	0	0	0	0	0	0	0	0	0	0	0	0	0	51	0	0	0	0	0	0	0	0	k__Bacteria;p__Bacteroidota;c__Bacteroidia;o__Bacteroidales;f__Paludibacteraceae;
WD2101_soil_group	0	0	0	0	0	0	0	0	0	0	0	0	0	0	0	0	0	0	0	0	0	0	0	0	0	0	0	0	0	0	0	0	0	0	0	0	0	0	0	0	0	0	50	0	0	0	0	0	k__Bacteria;p__Planctomycetota;c__Phycisphaerae;o__Tepidisphaerales;f__WD2101_soil_group;
Sporomusaceae	0	0	0	46	0	0	0	0	0	0	0	0	0	0	0	0	0	0	0	0	0	0	0	0	0	0	0	0	0	0	0	0	0	0	0	0	0	0	0	0	0	0	0	0	0	0	0	0	k__Bacteria;p__Firmicutes;c__Negativicutes;o__Veillonellales-Selenomonadales;f__Sporomusaceae;
Gemmataceae	0	0	0	0	0	0	0	0	0	0	0	0	28	0	0	0	0	0	45	0	0	0	0	0	0	6	0	0	0	0	0	0	0	0	0	0	0	0	0	0	0	0	0	0	0	0	0	0	k__Bacteria;p__Planctomycetota;c__Planctomycetes;o__Gemmatales;f__Gemmataceae;
Streptosporangiaceae	0	0	0	0	0	0	0	0	0	0	0	38	0	0	0	0	0	0	0	0	0	0	0	0	0	0	0	0	0	0	0	0	0	0	0	0	0	0	0	0	0	0	0	0	0	0	0	0	k__Bacteria;p__Actinobacteriota;c__Actinobacteria;o__Streptosporangiales;f__Streptosporangiaceae;
Isosphaeraceae	0	0	0	0	0	0	0	0	0	0	38	0	0	0	0	0	0	0	0	0	0	0	0	0	0	0	0	0	0	0	0	0	0	0	0	0	0	0	0	0	0	0	4	0	0	0	0	0	k__Bacteria;p__Planctomycetota;c__Planctomycetes;o__Isosphaerales;f__Isosphaeraceae;
Silvanigrellaceae	0	0	0	0	0	0	0	0	0	0	0	38	0	0	0	0	0	0	0	0	0	0	0	0	0	0	0	0	0	0	0	0	0	0	0	0	0	0	0	0	0	0	0	0	0	0	0	0	k__Bacteria;p__Bdellovibrionota;c__Oligoflexia;o__Silvanigrellales;f__Silvanigrellaceae;
Pirellulaceae	0	0	0	0	0	0	0	0	0	0	0	0	0	0	0	0	0	0	37	0	0	0	0	0	0	0	0	0	0	0	0	0	0	0	0	0	0	0	0	0	0	0	0	0	0	0	0	0	k__Bacteria;p__Planctomycetota;c__Planctomycetes;o__Pirellulales;f__Pirellulaceae;
Solibacteraceae	35	0	0	0	0	0	0	0	0	0	0	0	0	0	0	0	0	0	0	0	0	0	0	0	0	0	0	0	0	0	0	0	0	0	0	0	0	0	0	0	0	0	0	0	0	0	0	0	k__Bacteria;p__Acidobacteriota;c__Acidobacteriae;o__Solibacterales;f__Solibacteraceae;
Devosiaceae	0	0	0	0	0	0	0	0	0	0	0	0	0	0	0	0	0	0	0	0	0	0	0	0	0	0	0	0	0	0	0	0	0	0	0	0	0	0	0	0	0	0	0	28	0	0	0	0	k__Bacteria;p__Proteobacteria;c__Alphaproteobacteria;o__Rhizobiales;f__Devosiaceae;
Thermoactinomycetaceae	0	26	0	1	0	0	0	0	0	0	0	0	0	13	0	0	0	0	0	0	0	0	0	0	0	0	0	0	0	0	0	0	0	0	0	0	0	0	0	0	0	0	0	0	0	0	0	0	k__Bacteria;p__Firmicutes;c__Bacilli;o__Thermoactinomycetales;f__Thermoactinomycetaceae;
Thermaceae	0	0	0	0	0	0	0	0	0	0	0	0	0	0	0	0	0	0	0	0	0	0	0	0	0	0	0	0	0	0	0	0	0	0	0	0	0	0	0	0	0	0	0	0	21	12	0	0	k__Bacteria;p__Deinococcota;c__Deinococci;o__Thermales;f__Thermaceae;
Ktedonobacteraceae	0	0	0	0	0	0	0	0	0	0	0	0	0	0	19	0	0	0	0	0	0	0	0	0	0	0	0	0	0	0	0	0	0	0	0	0	0	0	0	0	0	0	0	0	0	0	0	0	k__Bacteria;p__Chloroflexi;c__Ktedonobacteria;o__Ktedonobacterales;f__Ktedonobacteraceae;
Butyricicoccaceae	0	0	0	0	0	0	0	0	0	0	0	0	0	0	0	18	0	0	0	0	0	0	0	0	0	0	0	0	0	0	0	0	0	0	0	0	0	0	0	0	0	0	0	0	0	0	0	0	k__Bacteria;p__Firmicutes;c__Clostridia;o__Oscillospirales;f__Butyricicoccaceae;
D05-2	0	0	0	0	0	0	0	0	0	0	0	0	0	0	0	0	0	0	0	0	0	0	0	0	0	14	0	0	0	0	0	0	0	0	0	0	0	0	0	0	0	0	0	0	0	0	0	0	k__Bacteria;p__Proteobacteria;c__Alphaproteobacteria;o__Rhizobiales;f__D05-2;
Cytophagaceae	0	0	0	0	0	0	0	10	0	0	0	0	0	0	0	0	0	0	0	0	0	0	0	0	0	0	0	0	0	0	0	0	0	0	0	0	0	0	0	0	0	0	0	0	0	0	0	0	k__Bacteria;p__Bacteroidota;c__Bacteroidia;o__Cytophagales;f__Cytophagaceae;
Vicinamibacteraceae	0	0	0	0	0	0	0	0	0	0	0	0	0	0	0	0	0	0	0	0	0	0	0	0	0	0	0	0	0	0	0	10	0	0	0	0	0	0	0	0	0	0	0	0	0	0	0	0	k__Bacteria;p__Acidobacteriota;c__Vicinamibacteria;o__Vicinamibacterales;f__Vicinamibacteraceae;
Microtrichaceae	0	0	0	0	0	0	0	0	0	0	0	0	0	0	0	0	0	0	0	0	0	0	0	0	0	0	0	0	0	0	7	0	0	0	0	0	0	0	0	0	0	0	0	0	0	0	0	0	k__Bacteria;p__Actinobacteriota;c__Acidimicrobiia;o__Microtrichales;f__Microtrichaceae;
Schlesneriaceae	0	0	0	0	0	0	0	0	0	0	0	0	0	0	0	0	0	0	5	0	0	0	0	0	0	0	0	0	0	0	0	0	0	0	0	0	0	0	0	0	0	0	0	0	0	0	0	0	k__Bacteria;p__Planctomycetota;c__Planctomycetes;o__Planctomycetales;f__Schlesneriaceae;
[Eubacterium]_coprostanoligenes_group	0	0	0	0	0	0	0	0	0	0	0	0	0	0	0	5	0	0	0	0	0	0	0	0	0	0	0	0	0	0	0	0	0	0	0	0	0	0	0	0	0	0	0	0	0	0	0	0	k__Bacteria;p__Firmicutes;c__Clostridia;o__Oscillospirales;f__[Eubacterium]_coprostanoligenes_group;
Others	116	611	78	1703	90477	516	1000	759	481	3613	6	3048	596	291	755	4595	342	1112	2655	996	2335	2415	198	176	900	593	1900	4	425	355	704	335	1490	50	268	161	1113	10801	6002	4401	3686	571	2938	5713	4368	2980	1644	416	Others

## Sheet: Table S9
Table S9. Counts represent genus-level abundance.
Taxonomy	APE1.1	APE1.2	APE1.3	APE1.4	APE1.5	APE1.6	APE2.1	APE2.2	APE2.3	APE2.4	APE2.5	APE2.6	APE3.1	APE3.2	APE3.3	APE3.4	APE3.5	APE3.6	BPF4.1	BPF4.3	BPF4.4	BPF4.5	BPF4.6	BPF5.1	BPF5.2	BPF5.3	BPF5.4	BPF5.5	BPF5.6	BPF6.1	BPF6.2	BPF6.3	BPF6.4	BPF6.5	BPF6.6	ABMK7.1	ABMK7.2	ABMK7.3	ABM8.1	ABM8.2	ABM8.3	ABM9.1	ABM9.2	ABM9.3	ABK10.3	ABK10.4	ABK10.5	ABK10.6	Tax_detail
Corynebacterium	4660	7773	5015	20575	248	1816	36950	6774	11059	15143	3801	23074	486	5752	158812	12121	9278	8736	15160	13569	60898	3244	13561	2181	10033	14544	56940	1286	33320	6771	8843	5952	16572	6036	11574	4910	9083	130	16837	18451	5275	7742	6096	1390	58248	57150	18191	25493	k__Bacteria;p__Actinobacteriota;c__Actinobacteria;o__Corynebacteriales;f__Corynebacteriaceae;g__Corynebacterium;
Staphylococcus	7129	5641	5373	41867	1001	194	14284	4739	22121	22234	2541	3900	1844	4586	22747	78408	9614	9259	21052	33452	47154	11531	3199	294	5570	24989	63336	4160	28240	2006	6259	10373	156751	2762	7649	2957	5254	34	12553	13879	2570	12792	3534	236	72033	61094	9344	9829	k__Bacteria;p__Firmicutes;c__Bacilli;o__Staphylococcales;f__Staphylococcaceae;g__Staphylococcus;
Peptoniphilus	478	68668	843	2781	0	0	1110	88818	6368	5027	273	4687	74	29515	10976	34591	3869	767	3433	9993	12183	2141	0	524	84434	4975	10066	0	3001	0	83521	3702	1333	597	802	1029	102220	0	7764	61682	731	228	40051	0	11618	16670	25931	1870	k__Bacteria;p__Firmicutes;c__Clostridia;o__Peptostreptococcales-Tissierellales;f__Family_XI;g__Peptoniphilus;
Streptococcus	893	874	1747	30908	1043	0	5673	1408	999	18004	454	886	2147	717	5581	15556	2880	19199	3161	4686	11135	1	2810	107	1143	2975	15959	1903	9548	2	1105	2744	79730	2882	3076	859	1564	4	3942	49412	894	2178	528	164	16745	11171	16535	1472	k__Bacteria;p__Firmicutes;c__Bacilli;o__Lactobacillales;f__Streptococcaceae;g__Streptococcus;
Azospira	0	0	152	0	0	0	0	0	0	0	0	0	0	0	0	0	0	0	0	0	0	0	0	84	0	0	0	0	0	0	0	0	0	0	0	1	0	17468	4	3	77004	0	0	11519	1	0	0	0	k__Bacteria;p__Proteobacteria;c__Gammaproteobacteria;o__Burkholderiales;f__Rhodocyclaceae;g__Azospira;
Fenollaria	0	61139	135	2233	0	0	118	69436	2763	2670	1	0	245	28582	1055	11547	1441	149	0	1701	3452	0	0	184	71516	803	2749	0	1222	0	72393	1174	3623	165	252	0	75780	0	0	49207	1	0	37655	0	7150	5169	23244	732	k__Bacteria;p__Firmicutes;c__Clostridia;o__Peptostreptococcales-Tissierellales;f__Family_XI;g__Fenollaria;
Paracoccus	131	229	2725	722	226	0	701	897	1	2225	698	1851	0	596	95	2391	54	213	1021	620	6111	0	0	120	551	1010	1747	306	700	0	662	1939	4379	121	4	0	1232	0	2124	1519	264	0	1430	0	1717	68846	127	134	k__Bacteria;p__Proteobacteria;c__Alphaproteobacteria;o__Rhodobacterales;f__Rhodobacteraceae;g__Paracoccus;
Anaerococcus	201	7346	1242	8637	167	0	1371	9701	8013	9664	759	8200	142	3331	14140	34305	1815	982	1054	10179	61505	0	766	386	10189	3290	12474	2013	4852	163	10250	7566	6189	885	1182	1397	12504	24	4975	8165	3686	504	3896	224	18844	14805	4891	2611	k__Bacteria;p__Firmicutes;c__Clostridia;o__Peptostreptococcales-Tissierellales;f__Family_XI;g__Anaerococcus;
Sphingomonas	334	231	566	348	191	0	1490	1781	0	5083	5497	461	2437	526	310	384	1300	315	1675	792	2210	1903	6428	162	208	3139	1049	3	1053	988	3	312	185	1983	1840	858	69	50951	16557	693	8215	3534	56338	34397	10	2	86	264	k__Bacteria;p__Proteobacteria;c__Alphaproteobacteria;o__Sphingomonadales;f__Sphingomonadaceae;g__Sphingomonas;
Acidocella	865	365	35412	18307	459	24077	937	182	17997	10806	3283	50235	939	224	9993	4616	790	1519	5499	12900	45514	11992	14948	760	853	40421	30946	1407	3170	5458	1020	25932	7678	877	9066	6248	2067	291	16577	4925	2483	15219	9835	316	1	1	0	124	k__Bacteria;p__Proteobacteria;c__Alphaproteobacteria;o__Acetobacterales;f__Acetobacteraceae;g__Acidocella;
Anoxybacillus	0	21	0	43258	0	428	11	0	339	0	0	0	0	0	128	148	0	0	0	0	0	0	0	0	0	0	0	0	22	0	0	0	0	0	0	0	0	0	0	0	0	0	0	0	0	0	0	0	k__Bacteria;p__Firmicutes;c__Bacilli;o__Bacillales;f__Bacillaceae;g__Anoxybacillus;
Polynucleobacter	62	0	0	0	0	0	0	0	0	0	0	0	108	0	47	0	0	0	0	0	0	0	0	0	0	0	0	0	0	0	0	0	0	0	0	0	3	42862	5	1	37033	2	3	27973	3	0	0	0	k__Bacteria;p__Proteobacteria;c__Gammaproteobacteria;o__Burkholderiales;f__Burkholderiaceae;g__Polynucleobacter;
Cutibacterium	434	1130	1223	3431	39	67	11507	614	13928	1333	261	397	217	439	1173	371	277	656	5265	5352	2574	4	863	822	1004	3520	7280	79	2617	163	627	2616	491	18	203	3670	845	92	7443	1726	1173	2407	568	301	38925	11316	735	2320	k__Bacteria;p__Actinobacteriota;c__Actinobacteria;o__Propionibacteriales;f__Propionibacteriaceae;g__Cutibacterium;
Finegoldia	462	23043	1325	3122	561	1	1166	28307	6023	6531	1253	957	80	8331	5671	36997	1366	1379	3327	8917	10965	0	1	477	29951	5331	5962	847	2286	0	26853	1426	4117	1299	804	29	37392	0	3762	20466	131	713	15081	107	10481	11042	10155	1399	k__Bacteria;p__Firmicutes;c__Clostridia;o__Peptostreptococcales-Tissierellales;f__Family_XI;g__Finegoldia;
Rothia	122	392	0	381	0	0	0	8	0	195	152	0	0	493	35095	1587	1397	1802	0	482	3238	0	346	0	473	2989	4440	417	3154	1	423	1	16401	5264	17	0	0	0	439	8117	87	453	187	128	2759	1951	2465	919	k__Bacteria;p__Actinobacteriota;c__Actinobacteria;o__Micrococcales;f__Micrococcaceae;g__Rothia;
Ezakiella	0	16826	0	1002	0	0	0	20701	1080	0	0	6	0	8261	5	4056	579	611	191	1373	4790	0	0	0	18764	460	2068	0	620	1	23213	269	805	360	0	168	33406	0	0	18510	0	0	13500	0	2487	1632	11036	306	k__Bacteria;p__Firmicutes;c__Clostridia;o__Peptostreptococcales-Tissierellales;f__Family_XI;g__Ezakiella;
Enhydrobacter	354	405	708	4627	69	1439	1093	673	1944	623	582	1295	170	712	633	216	32	178	861	0	791	3746	1773	523	355	7881	4353	877	295	0	860	766	1242	1513	585	1681	811	10	31514	1448	2135	120	902	19	1251	1818	52	458	k__Bacteria;p__Proteobacteria;c__Gammaproteobacteria;o__Pseudomonadales;f__Moraxellaceae;g__Enhydrobacter;
Lawsonella	2	1088	290	4013	203	0	5145	659	2977	3308	0	1188	84	417	1617	6574	551	3368	2762	2977	8625	2542	0	238	942	2861	12206	92	7932	1	827	1736	4640	145	2849	169	596	3	656	1843	1204	294	418	517	23060	31193	1659	6493	k__Bacteria;p__Actinobacteriota;c__Actinobacteria;o__Corynebacteriales;f__Corynebacteriaceae;g__Lawsonella;
Dolosigranulum	24	24	0	0	0	0	0	28	0	0	0	0	0	3	28993	18	1	0	0	0	2236	0	0	0	65	0	0	0	0	0	194	322	1	0	0	0	8	0	0	913	0	0	1	0	0	0	0	0	k__Bacteria;p__Firmicutes;c__Bacilli;o__Lactobacillales;f__Carnobacteriaceae;g__Dolosigranulum;
Acinetobacter	0	1046	783	2098	20146	0	294	1800	0	1339	923	6888	0	1196	962	3042	75	396	255	0	708	1495	1098	33	1622	26618	854	57	298	0	1264	348	0	1398	275	70	2470	1	27870	2776	1	209	1990	0	380	224	449	366	k__Bacteria;p__Proteobacteria;c__Gammaproteobacteria;o__Pseudomonadales;f__Moraxellaceae;g__Acinetobacter;
Ralstonia	2806	281	752	3979	616	326	2602	275	2021	10873	1809	1482	3281	26	234	421	505	24	24552	161	9992	10703	1039	3300	124	852	6686	1447	274	24319	157	231	3495	1770	86	9438	249	331	27478	34	1372	7955	72	687	219	315	843	104	k__Bacteria;p__Proteobacteria;c__Gammaproteobacteria;o__Burkholderiales;f__Burkholderiaceae;g__Ralstonia;
Schlegelella	0	185	602	7297	0	0	117	152	4176	4643	0	0	0	121	548	2031	0	21	0	1259	10094	0	0	17	25	2242	24298	0	601	0	363	950	2049	0	159	0	0	0	744	715	1359	0	107	0	0	4	0	0	k__Bacteria;p__Proteobacteria;c__Gammaproteobacteria;o__Burkholderiales;f__Comamonadaceae;g__Schlegelella;
Pseudomonas	321	300	2980	2061	229	0	253	269	3158	0	777	162	130	3136	493	580	0	1647	0	6	931	180	1965	0	817	799	2211	0	0	1	298	0	1	2102	221	1	623	10552	22613	1874	14965	2936	326	11470	1	159	237	0	k__Bacteria;p__Proteobacteria;c__Gammaproteobacteria;o__Pseudomonadales;f__Pseudomonadaceae;g__Pseudomonas;
Prevotella	0	21269	122	3379	0	0	93	16436	1517	4833	175	12314	34	6710	1004	18165	628	246	14	2525	9137	1598	214	212	16175	792	5401	0	571	0	15124	901	2325	231	141	219	13101	5	519	10521	227	20	6265	0	3587	2764	8830	142	k__Bacteria;p__Bacteroidota;c__Bacteroidia;o__Bacteroidales;f__Prevotellaceae;g__Prevotella;
1174-901-12	0	67	0	0	0	0	0	0	0	0	0	0	0	0	0	0	0	0	0	0	0	0	0	0	0	0	0	0	0	0	0	0	0	0	0	0	0	0	0	0	0	0	20997	0	443	0	0	0	k__Bacteria;p__Proteobacteria;c__Alphaproteobacteria;o__Rhizobiales;f__Beijerinckiaceae;g__1174-901-12;
Terriglobus	0	0	0	0	0	0	0	0	0	0	0	0	0	0	0	0	0	0	0	0	0	0	0	0	0	0	0	0	0	0	0	0	0	0	0	0	0	0	0	0	0	2	20114	0	0	0	0	0	k__Bacteria;p__Acidobacteriota;c__Acidobacteriae;o__Acidobacteriales;f__Acidobacteriaceae_(Subgroup_1);g__Terriglobus;
Enterococcus	0	0	0	19711	0	0	1	0	0	0	0	0	0	0	20	29	61	0	1	0	0	0	0	0	0	0	0	0	41	0	0	6	0	118	0	0	0	0	0	1855	0	0	21	0	0	0	0	0	k__Bacteria;p__Firmicutes;c__Bacilli;o__Lactobacillales;f__Enterococcaceae;g__Enterococcus;
Actinomyces	225	1117	449	1319	0	0	1458	1580	582	407	0	1	0	351	946	1215	568	430	1247	2169	666	460	376	199	1302	701	4761	441	2193	0	351	1890	2534	183	853	465	466	0	1264	16159	2	366	709	0	7032	2999	1943	1312	k__Bacteria;p__Actinobacteriota;c__Actinobacteria;o__Actinomycetales;f__Actinomycetaceae;g__Actinomyces;
Kocuria	287	3726	479	10201	0	257	1854	3563	3177	4384	0	2	11	4793	1646	5469	1148	1403	2863	4176	6071	2787	3236	1383	3631	1678	7707	953	6778	0	3932	452	9477	916	3632	5169	3831	33	4476	10141	2830	8193	3707	374	10728	15176	4832	4135	k__Bacteria;p__Actinobacteriota;c__Actinobacteria;o__Micrococcales;f__Micrococcaceae;g__Kocuria;
Hymenobacter	0	0	0	1	0	0	0	0	0	0	0	0	163	1	15	19	0	142	0	0	0	0	0	0	0	0	0	0	0	0	0	0	0	0	0	0	0	0	0	0	0	0	13644	1	0	0	0	0	k__Bacteria;p__Bacteroidota;c__Bacteroidia;o__Cytophagales;f__Hymenobacteraceae;g__Hymenobacter;
Limnohabitans	0	0	0	0	0	0	0	0	0	0	0	0	0	0	0	0	0	0	0	0	0	0	0	0	0	0	0	0	0	0	0	0	0	0	0	0	1	13462	1	0	9592	0	0	5164	0	0	0	0	k__Bacteria;p__Proteobacteria;c__Gammaproteobacteria;o__Burkholderiales;f__Comamonadaceae;g__Limnohabitans;
Micrococcus	38	5790	1684	4821	151	475	2226	5539	3111	4495	2097	2140	851	3018	3040	4145	1941	1250	1257	1131	9440	0	2302	938	8068	6577	10327	1071	4965	4338	7766	1127	2856	1451	3515	1439	5996	7	6165	13179	1513	466	8250	0	9493	13081	1768	3360	k__Bacteria;p__Actinobacteriota;c__Actinobacteria;o__Micrococcales;f__Micrococcaceae;g__Micrococcus;
Porphyromonas	0	6952	168	1214	0	55	154	7571	474	252	0	13069	0	2314	495	9961	76	86	0	355	1212	0	0	17	4385	488	482	0	425	0	6130	649	255	0	0	0	5898	0	0	5021	0	0	2223	444	1043	244	2674	142	k__Bacteria;p__Bacteroidota;c__Bacteroidia;o__Bacteroidales;f__Porphyromonadaceae;g__Porphyromonas;
unidentified_Chloroplast	49	64	0	4219	0	0	0	106	691	869	0	20	0	203	109	541	98	3994	0	73	1993	0	0	0	238	264	1072	541	4935	0	94	758	3630	0	2	0	50	32	802	302	12437	311	201	51	221	359	0	281	k__Bacteria;p__Cyanobacteria;c__Cyanobacteriia;o__Chloroplast;f__unidentified_Chloroplast;g__unidentified_Chloroplast;
Negativicoccus	0	2566	0	560	0	0	137	4021	0	736	0	12306	0	1383	314	4547	132	335	0	0	0	0	0	0	3902	604	1297	0	1460	0	2401	0	1	0	0	0	2746	0	0	2495	0	0	1223	0	104	291	737	0	k__Bacteria;p__Firmicutes;c__Negativicutes;o__Veillonellales-Selenomonadales;f__Veillonellaceae;g__Negativicoccus;
Methylobacterium-Methylorubrum	0	130	0	0	0	0	0	0	0	0	0	0	0	21	0	237	0	0	0	0	1898	0	211	0	0	0	0	152	0	0	55	1328	456	0	0	0	0	0	2334	190	136	0	10972	0	0	2	0	0	k__Bacteria;p__Proteobacteria;c__Alphaproteobacteria;o__Rhizobiales;f__Beijerinckiaceae;g__Methylobacterium-Methylorubrum;
Acidiphilium	0	0	0	0	0	0	0	0	0	0	0	0	0	0	0	0	0	0	0	0	0	0	0	0	0	0	0	0	0	0	0	0	170	0	0	0	0	0	0	29	0	0	9830	0	0	0	0	0	k__Bacteria;p__Proteobacteria;c__Alphaproteobacteria;o__Acetobacterales;f__Acetobacteraceae;g__Acidiphilium;
Haemophilus	0	42	193	1566	0	18	112	8	1093	3541	0	0	65	62	352	1407	140	3289	0	0	4665	0	0	0	129	125	616	0	626	1	123	174	3626	1917	139	0	9	0	0	8649	0	313	189	0	841	635	3695	110	k__Bacteria;p__Proteobacteria;c__Gammaproteobacteria;o__Enterobacterales;f__Pasteurellaceae;g__Haemophilus;
Delftia	0	87	1685	90	0	277	68	2	302	237	341	708	173	0	205	0	0	0	1647	901	364	1644	8333	221	0	0	523	0	0	105	1	0	0	0	0	0	387	0	204	112	0	699	448	0	0	0	0	0	k__Bacteria;p__Proteobacteria;c__Gammaproteobacteria;o__Burkholderiales;f__Comamonadaceae;g__Delftia;
Ferruginibacter	0	0	102	46	0	0	24	0	0	0	0	0	0	0	0	0	0	0	7819	0	0	0	0	15	0	78	0	0	0	212	0	0	0	0	0	0	0	0	0	0	0	0	0	0	0	0	0	0	k__Bacteria;p__Bacteroidota;c__Bacteroidia;o__Chitinophagales;f__Chitinophagaceae;g__Ferruginibacter;
Actinotignum	0	2150	0	3	0	0	1	1363	448	0	0	7745	0	473	272	685	609	255	0	776	0	0	0	0	1327	0	2676	0	671	0	2651	0	708	0	0	0	2413	0	0	1394	0	0	1129	0	2171	1099	618	246	k__Bacteria;p__Actinobacteriota;c__Actinobacteria;o__Actinomycetales;f__Actinomycetaceae;g__Actinotignum;
Hydrogenophaga	165	0	0	0	0	0	0	0	0	0	0	219	0	115	0	0	2	0	0	0	0	0	0	0	0	0	0	0	0	0	2	0	0	0	0	0	1	7261	0	0	3440	0	0	3486	0	0	0	0	k__Bacteria;p__Proteobacteria;c__Gammaproteobacteria;o__Burkholderiales;f__Comamonadaceae;g__Hydrogenophaga;
Proteus	0	0	0	0	0	0	0	3	0	0	0	7242	39	0	0	0	0	0	0	0	0	0	0	0	0	0	0	0	0	0	0	0	0	0	0	0	0	0	0	0	0	0	0	0	0	0	0	0	k__Bacteria;p__Proteobacteria;c__Gammaproteobacteria;o__Enterobacterales;f__Morganellaceae;g__Proteus;
Prevotella_7	0	58	0	7120	0	0	0	0	237	1364	0	0	0	40	22	1282	10	214	19	0	0	0	25	16	85	0	3436	0	348	0	36	470	3659	0	326	0	179	0	0	430	193	78	0	0	502	864	171	128	k__Bacteria;p__Bacteroidota;c__Bacteroidia;o__Bacteroidales;f__Prevotellaceae;g__Prevotella_7;
W5053	0	3313	0	2	0	0	132	3246	761	0	0	1	0	526	307	1332	0	79	0	0	0	0	0	0	3673	1	1	0	0	0	3482	0	1	0	0	0	6965	0	0	3040	0	0	2781	0	382	3	1228	0	k__Bacteria;p__Firmicutes;c__Clostridia;o__Peptostreptococcales-Tissierellales;f__Family_XI;g__W5053;
Campylobacter	0	1736	0	228	0	0	320	1072	222	0	151	1993	0	741	187	6264	272	52	0	0	0	0	4	0	2159	0	64	0	251	0	1280	40	49	150	36	2	1721	0	519	1189	0	0	926	0	203	115	519	38	k__Bacteria;p__Campylobacterota;c__Campylobacteria;o__Campylobacterales;f__Campylobacteraceae;g__Campylobacter;
Gemella	1	355	274	1709	0	0	465	322	287	755	0	0	20	162	57	1767	192	394	1528	0	0	0	0	13	482	0	847	0	778	0	65	200	660	560	84	0	1146	0	616	6158	0	0	157	0	1948	1024	1098	262	k__Bacteria;p__Firmicutes;c__Bacilli;o__Staphylococcales;f__Gemellaceae;g__Gemella;
Leptotrichia	107	66	115	27	0	53	1294	330	366	0	0	0	0	79	1329	1027	305	31	1109	3868	5875	0	0	192	179	2013	480	0	0	0	240	79	1346	782	229	0	0	0	0	141	0	65	257	0	464	1060	0	231	k__Bacteria;p__Fusobacteriota;c__Fusobacteriia;o__Fusobacteriales;f__Leptotrichiaceae;g__Leptotrichia;
Vibrio	0	0	0	0	0	0	0	0	0	66	0	0	0	0	2	5737	0	0	0	0	0	0	0	0	0	0	0	0	0	0	0	0	0	0	0	0	0	0	0	68	0	0	0	0	0	0	0	0	k__Bacteria;p__Proteobacteria;c__Gammaproteobacteria;o__Enterobacterales;f__Vibrionaceae;g__Vibrio;
Dermacoccus	0	91	254	1	0	0	0	0	100	0	0	0	0	1	0	119	36	0	0	0	5459	0	0	0	0	0	0	0	0	0	0	0	0	0	0	0	0	0	0	282	0	0	49	0	0	0	341	0	k__Bacteria;p__Actinobacteriota;c__Actinobacteria;o__Micrococcales;f__Dermacoccaceae;g__Dermacoccus;
Veillonella	0	271	57	1900	0	0	569	5	207	5294	15	0	0	101	455	2558	482	1032	0	793	965	0	0	0	63	19	1622	0	946	0	105	390	5218	128	169	42	165	0	77	1267	0	0	57	0	1285	2588	1532	341	k__Bacteria;p__Firmicutes;c__Negativicutes;o__Veillonellales-Selenomonadales;f__Veillonellaceae;g__Veillonella;
Renibacterium	295	0	30	855	30	0	475	1	221	930	435	890	198	0	24	115	239	0	5275	0	3439	0	878	386	0	372	3787	110	2	1030	0	0	139	321	209	1678	117	0	1780	1	60	1239	1	51	349	22	1	0	k__Bacteria;p__Actinobacteriota;c__Actinobacteria;o__Micrococcales;f__Micrococcaceae;g__Renibacterium;
Moheibacter	0	1	0	5259	0	0	0	0	0	0	0	0	0	0	0	0	0	0	0	0	0	0	0	0	0	0	0	0	0	0	0	0	0	0	0	0	0	0	0	0	0	0	0	0	0	0	0	0	k__Bacteria;p__Bacteroidota;c__Bacteroidia;o__Flavobacteriales;f__Weeksellaceae;g__Moheibacter;
Brucella	177	619	0	705	0	0	863	978	0	0	0	0	366	953	0	2	0	0	0	0	1	5256	92	0	138	0	518	0	0	0	0	0	0	246	0	0	0	0	2494	128	0	0	0	0	0	0	0	0	k__Bacteria;p__Proteobacteria;c__Alphaproteobacteria;o__Rhizobiales;f__Rhizobiaceae;g__Brucella;
Dialister	0	2995	4	2	0	0	0	4251	346	0	0	0	0	1917	173	4019	281	18	0	71	0	0	0	0	4258	218	1453	0	108	0	4561	0	356	0	51	0	5121	0	0	2593	0	0	2323	0	251	1293	880	165	k__Bacteria;p__Firmicutes;c__Negativicutes;o__Veillonellales-Selenomonadales;f__Veillonellaceae;g__Dialister;
Bacillus	5	0	0	5076	316	0	0	3	446	0	0	0	0	0	0	97	0	0	0	0	0	0	0	0	0	2	0	0	638	0	0	0	0	0	34	484	0	0	2	0	0	0	102	0	0	1	0	0	k__Bacteria;p__Firmicutes;c__Bacilli;o__Bacillales;f__Bacillaceae;g__Bacillus;
Chitinimonas	0	0	0	0	0	0	0	312	0	0	0	0	0	0	0	0	0	0	0	0	0	0	0	0	0	0	0	0	0	0	8	0	0	0	0	0	0	4936	0	0	1675	0	0	2505	0	0	0	0	k__Bacteria;p__Proteobacteria;c__Gammaproteobacteria;o__Burkholderiales;f__Chitinimonadaceae;g__Chitinimonas;
Tepidiphilus	0	1	1	4855	0	0	0	0	0	0	0	0	30	0	0	0	0	0	0	0	0	0	0	0	1	289	0	0	0	0	0	0	0	0	0	0	0	0	0	0	0	0	0	0	0	0	0	0	k__Bacteria;p__Proteobacteria;c__Gammaproteobacteria;o__Burkholderiales;f__Hydrogenophilaceae;g__Tepidiphilus;
Massilia	0	0	67	0	0	0	0	37	0	0	0	0	0	11	0	0	0	622	675	0	0	0	4683	13	0	19	0	492	171	0	48	0	0	0	436	0	0	0	4	5	1	0	108	0	2	0	0	2	k__Bacteria;p__Proteobacteria;c__Gammaproteobacteria;o__Burkholderiales;f__Oxalobacteraceae;g__Massilia;
Alloprevotella	0	32	69	969	0	0	86	140	0	97	0	0	0	130	88	1170	0	96	0	0	0	1885	81	17	20	176	126	0	71	0	471	0	4658	0	28	0	90	0	400	454	0	46	124	5	196	382	93	75	k__Bacteria;p__Bacteroidota;c__Bacteroidia;o__Bacteroidales;f__Prevotellaceae;g__Alloprevotella;
Actinobacillus	0	0	0	0	0	0	0	0	0	0	0	0	0	0	0	0	0	0	0	0	0	0	0	0	0	0	0	0	0	0	0	0	0	0	0	0	0	0	0	4414	0	0	0	0	0	0	0	0	k__Bacteria;p__Proteobacteria;c__Gammaproteobacteria;o__Enterobacterales;f__Pasteurellaceae;g__Actinobacillus;
Vulcaniibacterium	141	143	2	4365	0	0	0	3	796	0	0	1	0	0	7	803	0	0	0	0	0	0	0	0	25	0	685	0	0	0	0	400	0	0	0	0	127	0	0	102	0	0	124	0	0	0	375	0	k__Bacteria;p__Proteobacteria;c__Gammaproteobacteria;o__Xanthomonadales;f__Xanthomonadaceae;g__Vulcaniibacterium;
Tepidimonas	0	10	598	4343	239	0	1	0	2075	2	0	2	0	21	30	23	73	80	0	0	2104	0	307	0	0	197	611	1396	0	0	134	111	802	0	124	0	0	198	0	257	1974	0	26	6	4	924	6	0	k__Bacteria;p__Proteobacteria;c__Gammaproteobacteria;o__Burkholderiales;f__Comamonadaceae;g__Tepidimonas;
Aeromonas	0	0	0	1	124	0	0	0	0	258	0	0	0	84	129	271	158	0	0	0	0	3663	44	0	92	0	0	0	0	0	17	0	0	387	0	0	0	3917	0	268	1214	0	0	60	0	0	0	0	k__Bacteria;p__Proteobacteria;c__Gammaproteobacteria;o__Enterobacterales;f__Aeromonadaceae;g__Aeromonas;
Cloacibacterium	0	0	0	3862	186	0	0	0	0	0	0	0	0	0	0	70	0	0	0	0	0	0	0	0	0	351	0	0	0	0	0	0	165	0	0	0	0	0	0	36	0	0	0	0	0	0	0	0	k__Bacteria;p__Bacteroidota;c__Bacteroidia;o__Flavobacteriales;f__Weeksellaceae;g__Cloacibacterium;
Moraxella	0	1	0	3830	0	0	0	102	0	8	0	25	0	45	250	773	0	0	0	0	0	0	0	0	0	0	0	0	15	0	639	0	0	0	0	0	52	0	0	2	0	0	0	0	0	0	375	0	k__Bacteria;p__Proteobacteria;c__Gammaproteobacteria;o__Pseudomonadales;f__Moraxellaceae;g__Moraxella;
Sphingopyxis	0	0	0	0	0	0	0	0	0	0	0	0	0	0	0	0	0	0	4	0	0	0	0	0	0	0	0	0	0	0	0	0	0	0	0	0	0	3627	0	0	1748	0	1	1918	0	0	0	0	k__Bacteria;p__Proteobacteria;c__Alphaproteobacteria;o__Sphingomonadales;f__Sphingomonadaceae;g__Sphingopyxis;
Legionella	0	0	0	0	0	0	0	0	0	0	0	0	0	0	0	0	0	0	0	0	0	0	0	0	0	0	0	0	0	0	0	0	0	0	0	0	0	268	1	0	3278	0	0	398	0	0	0	0	k__Bacteria;p__Proteobacteria;c__Gammaproteobacteria;o__Legionellales;f__Legionellaceae;g__Legionella;
Solobacterium	0	0	0	185	0	0	0	0	0	0	0	0	0	9	305	62	0	0	0	0	3268	0	0	0	0	4	0	0	0	0	0	0	0	0	28	0	0	0	0	49	0	0	0	0	0	0	0	0	k__Bacteria;p__Firmicutes;c__Bacilli;o__Erysipelotrichales;f__Erysipelotrichaceae;g__Solobacterium;
Roseomonas	0	0	0	197	0	0	0	93	0	52	0	0	329	0	0	0	0	7	0	0	0	0	1062	48	1	0	3234	704	0	0	0	0	0	0	0	0	201	45	1603	3	0	0	940	0	269	0	0	0	k__Bacteria;p__Proteobacteria;c__Alphaproteobacteria;o__Acetobacterales;f__Acetobacteraceae;g__Roseomonas;
Leuconostoc	26	15	0	137	0	0	0	0	50	14	0	0	0	0	180	1803	0	0	408	0	3135	1052	0	87	0	0	648	0	0	0	0	0	23	0	0	163	0	0	0	30	0	0	39	0	0	0	0	0	k__Bacteria;p__Firmicutes;c__Bacilli;o__Lactobacillales;f__Lactobacillaceae;g__Leuconostoc;
Fusobacterium	263	344	465	371	0	0	607	686	2696	0	0	464	0	123	264	747	117	10	0	2609	0	0	9	129	315	2446	3080	0	200	0	93	0	0	0	0	0	159	47	293	1174	0	0	255	445	1924	256	448	0	k__Bacteria;p__Fusobacteriota;c__Fusobacteriia;o__Fusobacteriales;f__Fusobacteriaceae;g__Fusobacterium;
Varibaculum	42	1871	100	2	0	0	3	1858	0	219	0	2030	0	803	34	1411	94	16	17	154	0	49	0	2	2631	268	753	0	1	0	2304	42	1	0	378	0	2944	0	0	2616	100	320	1118	2	84	444	1853	313	k__Bacteria;p__Actinobacteriota;c__Actinobacteria;o__Actinomycetales;f__Actinomycetaceae;g__Varibaculum;
Murdochiella	0	1346	0	1	0	0	163	2937	109	2124	0	3	0	320	0	108	229	0	0	0	0	0	0	0	1835	0	1	0	0	0	1306	833	0	0	0	0	2682	0	819	711	1	0	221	0	54	495	181	45	k__Bacteria;p__Firmicutes;c__Clostridia;o__Peptostreptococcales-Tissierellales;f__Family_XI;g__Murdochiella;
Aquabacterium	68	161	1508	0	0	0	0	0	2896	0	0	1	0	7	550	4	0	0	2374	0	0	0	0	0	34	0	49	0	0	0	74	13	0	0	0	0	80	51	0	382	2	443	51	66	0	0	0	0	k__Bacteria;p__Proteobacteria;c__Gammaproteobacteria;o__Burkholderiales;f__Comamonadaceae;g__Aquabacterium;
Aliicoccus	0	977	0	0	0	0	0	912	0	0	0	0	0	401	1	0	0	0	0	0	0	0	0	0	513	0	0	0	0	0	653	0	1	0	0	0	948	0	0	784	0	0	2810	0	0	0	0	0	k__Bacteria;p__Firmicutes;c__Bacilli;o__Staphylococcales;f__Staphylococcaceae;g__Aliicoccus;
Vibrionimonas	0	0	0	0	0	0	0	0	0	0	0	0	0	0	0	0	0	0	0	0	0	2806	0	0	0	0	0	1752	0	0	0	0	0	0	0	0	0	0	0	0	0	0	0	0	0	0	0	0	k__Bacteria;p__Bacteroidota;c__Bacteroidia;o__Chitinophagales;f__Chitinophagaceae;g__Vibrionimonas;
Endobacter	0	0	0	0	0	0	0	0	0	0	0	0	0	0	0	0	0	0	0	0	0	0	0	0	0	0	0	0	0	0	0	0	0	0	0	0	0	0	0	0	0	0	2787	0	0	0	0	0	k__Bacteria;p__Proteobacteria;c__Alphaproteobacteria;o__Acetobacterales;f__Acetobacteraceae;g__Endobacter;
Brevundimonas	0	20	23	0	482	0	1	71	2	804	0	0	69	89	1	41	0	0	0	0	0	0	100	0	37	53	720	0	461	0	0	0	916	0	97	0	0	281	0	221	2622	0	189	733	0	0	53	0	k__Bacteria;p__Proteobacteria;c__Alphaproteobacteria;o__Caulobacterales;f__Caulobacteraceae;g__Brevundimonas;
Abiotrophia	246	0	0	407	0	0	991	137	1523	2146	0	0	26	23	36	610	0	0	575	82	2621	0	0	0	106	0	2	0	0	0	0	1	0	286	0	0	1	0	0	241	0	0	125	0	614	1336	0	801	k__Bacteria;p__Firmicutes;c__Bacilli;o__Lactobacillales;f__Aerococcaceae;g__Abiotrophia;
Mycobacterium	0	0	0	0	0	0	0	1	1	370	0	2588	15	0	0	0	0	0	0	0	754	452	0	0	0	0	0	0	0	0	0	0	0	0	0	0	90	0	0	10	0	0	0	0	0	0	0	0	k__Bacteria;p__Actinobacteriota;c__Actinobacteria;o__Corynebacteriales;f__Mycobacteriaceae;g__Mycobacterium;
Lacticaseibacillus	0	0	0	0	0	0	0	0	0	0	0	0	0	0	0	0	0	0	0	0	0	2522	0	0	0	0	0	0	0	0	0	0	0	0	0	0	0	0	0	0	0	0	0	0	0	0	0	0	k__Bacteria;p__Firmicutes;c__Bacilli;o__Lactobacillales;f__Lactobacillaceae;g__Lacticaseibacillus;
Burkholderia-Caballeronia-Paraburkholderia	3	0	432	64	0	547	105	0	366	2519	0	582	0	0	141	4	0	44	0	0	1349	0	474	27	0	448	1191	0	1	136	0	891	303	171	54	0	0	0	0	119	0	104	70	0	0	0	0	2	k__Bacteria;p__Proteobacteria;c__Gammaproteobacteria;o__Burkholderiales;f__Burkholderiaceae;g__Burkholderia-Caballeronia-Paraburkholderia;
Hydrogenophilus	11	370	319	1	0	0	80	264	164	1	0	0	0	238	104	4	0	0	2494	0	1	0	7	466	352	0	3	0	0	0	40	0	0	0	0	1367	300	0	5	1633	606	517	128	0	0	0	0	0	k__Bacteria;p__Proteobacteria;c__Gammaproteobacteria;o__Burkholderiales;f__Hydrogenophilaceae;g__Hydrogenophilus;
Bradyrhizobium	84	721	0	3	0	0	162	117	44	0	0	35	0	196	139	0	0	0	0	0	0	2466	0	0	0	0	1065	0	0	0	0	0	1039	0	0	0	0	0	0	49	0	0	0	0	0	0	0	0	k__Bacteria;p__Proteobacteria;c__Alphaproteobacteria;o__Rhizobiales;f__Xanthobacteraceae;g__Bradyrhizobium;
Pantoea	0	30	0	0	125	0	0	0	0	0	0	0	0	10	0	0	0	0	0	0	0	0	0	0	0	0	0	0	0	0	1	0	2440	0	0	0	8	0	0	38	0	257	0	0	0	0	0	0	k__Bacteria;p__Proteobacteria;c__Gammaproteobacteria;o__Enterobacterales;f__Erwiniaceae;g__Pantoea;
Brachybacterium	0	978	0	0	0	0	1	922	1809	280	0	0	0	1023	8	178	0	0	970	0	0	0	0	0	2387	0	2	0	0	0	1355	0	992	0	0	1	494	0	0	866	0	0	2271	0	0	89	0	0	k__Bacteria;p__Actinobacteriota;c__Actinobacteria;o__Micrococcales;f__Dermabacteraceae;g__Brachybacterium;
Skermanella	0	1	0	2349	0	0	0	0	0	0	0	0	0	0	0	0	0	0	0	0	0	0	0	0	0	0	0	0	0	0	0	0	0	0	0	0	0	0	0	0	0	0	0	0	0	0	0	0	k__Bacteria;p__Proteobacteria;c__Alphaproteobacteria;o__Azospirillales;f__Azospirillaceae;g__Skermanella;
Arcanobacterium	0	1461	3	0	0	0	0	1841	95	0	0	1	0	488	1	542	164	37	0	0	0	0	0	0	1380	33	51	0	1	0	1672	0	1	0	0	234	2346	0	0	1713	0	0	495	0	1909	0	814	0	k__Bacteria;p__Actinobacteriota;c__Actinobacteria;o__Actinomycetales;f__Actinomycetaceae;g__Arcanobacterium;
Faecalibacterium	0	0	0	0	0	0	0	0	0	0	0	0	0	0	89	2252	0	0	0	0	0	0	0	0	0	0	0	0	0	0	0	0	0	0	0	0	0	0	0	0	0	0	0	0	0	0	0	0	k__Bacteria;p__Firmicutes;c__Clostridia;o__Oscillospirales;f__Ruminococcaceae;g__Faecalibacterium;
Mobiluncus	0	1954	56	1	0	0	0	1059	156	0	0	1666	0	718	42	811	0	71	0	0	0	0	0	0	1974	6	0	0	47	0	2251	25	1	0	0	0	1904	0	369	989	117	0	1104	0	554	285	167	0	k__Bacteria;p__Actinobacteriota;c__Actinobacteria;o__Actinomycetales;f__Actinomycetaceae;g__Mobiluncus;
Arthrobacter	0	0	0	0	0	0	0	0	0	0	0	0	0	0	82	0	0	0	0	0	2173	0	0	0	0	0	0	0	0	0	0	0	0	0	0	0	0	0	0	0	0	0	6	0	0	0	0	0	k__Bacteria;p__Actinobacteriota;c__Actinobacteria;o__Micrococcales;f__Micrococcaceae;g__Arthrobacter;
Candidatus_Alysiosphaera	0	0	0	0	0	0	0	0	0	0	0	0	0	0	0	0	0	0	0	0	0	0	0	0	0	1	2109	0	0	0	215	0	0	0	0	0	0	0	0	20	0	0	0	0	0	0	0	0	k__Bacteria;p__Proteobacteria;c__Alphaproteobacteria;o__Tistrellales;f__Geminicoccaceae;g__Candidatus_Alysiosphaera;
Neisseria	97	286	0	1272	221	0	80	299	0	533	0	0	0	38	98	861	3	204	305	65	2078	0	19	0	297	262	0	0	113	18	330	397	505	0	138	0	81	0	0	1175	0	0	62	0	579	362	655	391	k__Bacteria;p__Proteobacteria;c__Gammaproteobacteria;o__Burkholderiales;f__Neisseriaceae;g__Neisseria;
unidentified_Mitochondria	0	0	0	0	0	0	0	0	0	0	0	0	48	54	0	4	0	167	0	0	0	0	0	0	0	35	0	0	315	0	59	0	517	0	0	0	0	2	0	37	2061	66	4	0	6	0	0	25	k__Bacteria;p__Proteobacteria;c__Alphaproteobacteria;o__Rickettsiales;f__Mitochondria;g__unidentified_Mitochondria;
Allorhizobium-Neorhizobium-Pararhizobium-Rhizobium	68	0	1	0	0	0	0	142	846	0	456	0	0	80	145	48	365	0	0	0	0	0	0	14	0	0	2052	0	0	0	0	0	0	0	0	0	0	0	16	41	718	0	19	0	0	0	0	0	k__Bacteria;p__Proteobacteria;c__Alphaproteobacteria;o__Rhizobiales;f__Rhizobiaceae;g__Allorhizobium-Neorhizobium-Pararhizobium-Rhizobium;
Chryseobacterium	3	0	0	409	287	0	2	0	0	0	1	0	0	14	0	0	0	0	0	49	0	11	0	0	2	2026	0	0	0	0	0	0	0	5	0	0	0	0	0	4	0	0	3	0	359	0	0	0	k__Bacteria;p__Bacteroidota;c__Bacteroidia;o__Flavobacteriales;f__Weeksellaceae;g__Chryseobacterium;
Bosea	0	63	45	0	0	0	0	0	0	0	0	311	0	0	0	0	0	0	0	0	0	0	0	25	0	0	0	0	0	0	0	0	0	0	0	0	0	0	2000	0	1	0	253	0	0	0	0	0	k__Bacteria;p__Proteobacteria;c__Alphaproteobacteria;o__Rhizobiales;f__Beijerinckiaceae;g__Bosea;
Brevibacterium	151	1170	9	1162	208	478	171	431	357	402	0	0	68	393	8	64	0	522	0	0	0	0	0	0	948	180	18	0	97	0	772	0	6	56	0	0	1253	69	1167	1106	0	1108	1999	0	221	463	4	152	k__Bacteria;p__Actinobacteriota;c__Actinobacteria;o__Micrococcales;f__Brevibacteriaceae;g__Brevibacterium;
Nevskia	0	2	194	0	0	0	103	0	74	0	0	0	0	26	0	109	0	0	0	0	0	0	0	96	0	0	1983	0	1	0	0	0	0	0	0	0	0	0	0	0	0	0	0	0	0	0	0	0	k__Bacteria;p__Proteobacteria;c__Gammaproteobacteria;o__Salinisphaerales;f__Solimonadaceae;g__Nevskia;
Cupriavidus	122	0	18	0	72	0	196	0	0	0	0	17	111	0	0	48	106	0	1972	0	1359	0	0	16	0	386	13	0	0	12	0	717	0	238	0	0	0	0	512	0	0	0	0	0	0	0	0	0	k__Bacteria;p__Proteobacteria;c__Gammaproteobacteria;o__Burkholderiales;f__Burkholderiaceae;g__Cupriavidus;
Turicella	2	0	43	235	0	0	1939	0	0	966	0	0	73	0	10	5	0	0	0	446	480	0	0	0	0	0	818	0	0	0	0	0	35	0	362	0	0	0	0	0	0	0	0	0	0	0	0	0	k__Bacteria;p__Actinobacteriota;c__Actinobacteria;o__Corynebacteriales;f__Corynebacteriaceae;g__Turicella;
Fonticella	0	10	0	1930	0	0	0	0	0	0	0	0	0	0	0	0	0	0	0	0	0	0	0	0	0	0	0	0	0	0	0	0	0	0	0	0	0	0	0	0	0	0	0	0	0	0	0	0	k__Bacteria;p__Firmicutes;c__Clostridia;o__Clostridiales;f__Caloramatoraceae;g__Fonticella;
Limnobacter	0	0	0	23	0	0	0	0	0	0	0	0	0	0	0	0	0	0	0	0	0	0	0	0	0	0	0	0	0	0	0	0	0	0	0	0	0	0	0	1902	0	0	0	0	0	0	0	0	k__Bacteria;p__Proteobacteria;c__Gammaproteobacteria;o__Burkholderiales;f__Burkholderiaceae;g__Limnobacter;
Facklamia	0	274	0	1	0	0	454	428	0	0	0	0	0	279	21	1	0	0	1859	767	0	0	0	43	253	0	0	0	0	0	263	0	0	0	0	0	460	0	0	371	0	0	408	0	822	365	1618	0	k__Bacteria;p__Firmicutes;c__Bacilli;o__Lactobacillales;f__Aerococcaceae;g__Facklamia;
Undibacterium	0	208	0	0	0	0	0	230	342	0	1837	0	0	89	0	45	0	0	0	857	0	0	0	154	0	66	757	0	0	0	0	0	0	0	0	0	0	642	1	0	1106	0	0	751	0	0	0	0	k__Bacteria;p__Proteobacteria;c__Gammaproteobacteria;o__Burkholderiales;f__Oxalobacteraceae;g__Undibacterium;
Lachnoanaerobaculum	0	0	121	99	0	0	0	0	0	0	0	0	0	7	0	55	106	0	0	0	0	0	0	0	1	477	1764	0	0	0	1	0	302	319	0	0	0	0	0	154	0	0	0	0	631	88	0	0	k__Bacteria;p__Firmicutes;c__Clostridia;o__Lachnospirales;f__Lachnospiraceae;g__Lachnoanaerobaculum;
Lactococcus	0	4	0	0	0	0	0	0	0	0	0	0	0	24	69	1441	0	0	618	0	448	0	280	0	123	94	0	0	0	0	0	0	0	77	0	0	46	0	0	67	0	0	0	0	582	1763	0	0	k__Bacteria;p__Firmicutes;c__Bacilli;o__Lactobacillales;f__Streptococcaceae;g__Lactococcus;
Pseudoclavibacter	0	4	0	533	0	0	308	0	0	0	0	0	15	0	0	143	9	29	0	0	0	0	0	0	0	0	0	0	7	0	0	1	620	0	0	9	0	2	0	0	1	0	1727	8	0	0	0	4	k__Bacteria;p__Actinobacteriota;c__Actinobacteria;o__Micrococcales;f__Microbacteriaceae;g__Pseudoclavibacter;
Edaphobaculum	0	0	0	0	0	0	0	0	0	0	0	0	0	0	0	0	0	0	0	0	0	0	0	0	0	0	0	0	0	0	0	0	0	0	0	0	0	1484	0	0	723	0	2	1661	0	0	0	0	k__Bacteria;p__Bacteroidota;c__Bacteroidia;o__Chitinophagales;f__Chitinophagaceae;g__Edaphobaculum;
Geobacillus	0	0	0	1659	0	0	0	0	0	0	0	0	0	0	0	0	0	0	0	0	0	0	0	0	0	0	0	0	0	0	0	0	0	0	0	0	0	0	0	0	0	0	0	0	0	0	0	0	k__Bacteria;p__Firmicutes;c__Bacilli;o__Bacillales;f__Bacillaceae;g__Geobacillus;
Atopobium	0	361	0	301	0	0	0	373	0	1649	0	2	0	311	3	294	117	0	0	0	0	0	0	0	1254	0	90	0	0	0	588	145	135	0	0	0	1112	0	0	735	0	0	394	0	0	787	75	0	k__Bacteria;p__Actinobacteriota;c__Coriobacteriia;o__Coriobacteriales;f__Atopobiaceae;g__Atopobium;
Escherichia-Shigella	0	0	0	197	0	0	0	0	0	1347	0	0	0	0	153	26	0	0	0	1078	0	0	0	0	2	6	912	0	58	0	0	0	0	0	0	1	0	0	0	1	1623	0	0	0	0	0	0	0	k__Bacteria;p__Proteobacteria;c__Gammaproteobacteria;o__Enterobacterales;f__Enterobacteriaceae;g__Escherichia-Shigella;
Moryella	0	805	0	1	0	0	0	676	0	0	1044	0	0	215	0	384	0	0	0	0	0	0	0	0	1071	0	0	0	0	0	844	0	0	0	22	0	1621	0	0	614	0	0	418	0	271	362	273	0	k__Bacteria;p__Firmicutes;c__Clostridia;o__Lachnospirales;f__Lachnospiraceae;g__Moryella;
Aureimonas	0	0	0	0	0	0	0	0	0	0	0	0	0	0	0	0	0	0	0	0	0	0	0	0	0	0	0	0	0	0	11	0	0	0	0	0	0	0	1597	0	0	0	103	0	0	0	0	0	k__Bacteria;p__Proteobacteria;c__Alphaproteobacteria;o__Rhizobiales;f__Rhizobiaceae;g__Aureimonas;
Acidovorax	0	0	1061	160	884	3	2	116	1596	868	219	2	138	0	2	3	957	7	8	1	298	21	467	24	0	13	527	0	398	1	0	0	0	46	0	0	0	0	3	291	0	1	0	0	0	0	30	0	k__Bacteria;p__Proteobacteria;c__Gammaproteobacteria;o__Burkholderiales;f__Comamonadaceae;g__Acidovorax;
Blautia	0	0	0	0	0	0	0	0	0	0	0	0	0	37	9	660	0	0	0	0	0	0	0	0	14	0	0	0	0	0	0	0	0	0	0	0	0	0	0	130	0	0	0	0	1584	0	0	0	k__Bacteria;p__Firmicutes;c__Clostridia;o__Lachnospirales;f__Lachnospiraceae;g__Blautia;
Gardnerella	0	92	94	440	0	0	0	0	0	1582	0	0	0	0	0	181	0	0	0	348	0	0	0	0	0	0	0	0	0	0	0	0	0	0	0	178	0	0	0	0	0	0	4	0	0	0	0	0	k__Bacteria;p__Actinobacteriota;c__Actinobacteria;o__Bifidobacteriales;f__Bifidobacteriaceae;g__Gardnerella;
Mogibacterium	0	329	0	1	0	0	0	685	1	0	0	0	0	325	0	1537	0	52	0	0	0	0	0	0	682	0	0	0	43	0	324	0	0	339	0	0	998	0	0	392	0	0	296	0	288	0	0	0	k__Bacteria;p__Firmicutes;c__Clostridia;o__Peptostreptococcales-Tissierellales;f__Anaerovoracaceae;g__Mogibacterium;
P3OB-42	0	0	0	0	0	0	0	0	0	0	0	0	0	0	0	0	0	0	0	0	0	0	0	0	0	0	0	0	0	0	0	0	0	0	79	0	0	0	0	0	0	0	1492	0	0	0	0	0	k__Bacteria;p__Myxococcota;c__Myxococcia;o__Myxococcales;f__Myxococcaceae;g__P3OB-42;
Parvimonas	0	234	0	0	0	0	0	180	0	912	0	0	0	0	185	310	0	0	1435	474	0	0	0	0	0	0	0	0	0	0	296	0	0	0	0	0	90	0	0	0	0	0	126	0	0	0	1063	0	k__Bacteria;p__Firmicutes;c__Clostridia;o__Peptostreptococcales-Tissierellales;f__Family_XI;g__Parvimonas;
Reyranella	0	0	0	0	0	0	0	0	427	0	0	0	0	0	0	0	0	0	0	0	0	0	0	107	0	0	0	280	0	0	0	0	0	0	0	0	0	1427	2	0	277	0	0	556	0	0	0	0	k__Bacteria;p__Proteobacteria;c__Alphaproteobacteria;o__Reyranellales;f__Reyranellaceae;g__Reyranella;
Demequina	0	0	0	0	0	0	0	2	0	0	0	1414	0	0	0	0	0	0	0	0	0	0	0	0	0	1	0	0	617	0	0	0	0	0	0	0	0	0	0	0	0	0	0	0	0	0	0	0	k__Bacteria;p__Actinobacteriota;c__Actinobacteria;o__Micrococcales;f__Demequinaceae;g__Demequina;
Pedobacter	0	0	0	0	0	0	0	0	0	0	0	0	0	0	0	0	0	0	0	0	0	0	63	0	0	681	0	0	136	0	0	0	0	0	62	0	0	602	0	162	1412	0	0	310	0	0	0	0	k__Bacteria;p__Bacteroidota;c__Bacteroidia;o__Sphingobacteriales;f__Sphingobacteriaceae;g__Pedobacter;
Bacteroides	0	0	0	0	0	0	0	0	0	0	0	0	0	0	0	1407	0	0	0	0	0	0	0	0	0	0	0	0	0	0	0	0	0	0	0	0	0	0	0	0	0	0	0	117	0	0	0	0	k__Bacteria;p__Bacteroidota;c__Bacteroidia;o__Bacteroidales;f__Bacteroidaceae;g__Bacteroides;
Emticicia	0	0	0	0	0	0	0	0	0	0	0	0	0	0	0	0	0	0	0	0	0	0	0	0	0	0	0	0	0	0	0	0	0	0	0	0	0	1398	0	0	0	0	0	19	0	0	0	0	k__Bacteria;p__Bacteroidota;c__Bacteroidia;o__Cytophagales;f__Spirosomaceae;g__Emticicia;
Pelomonas	0	0	0	0	0	0	0	0	0	0	0	0	0	30	0	0	1	0	0	0	1387	0	0	0	0	0	0	0	0	0	0	0	0	0	0	0	0	2	0	0	0	0	0	1	0	0	0	0	k__Bacteria;p__Proteobacteria;c__Gammaproteobacteria;o__Burkholderiales;f__Comamonadaceae;g__Pelomonas;
Phreatobacter	0	0	0	0	0	0	0	0	0	0	0	0	0	0	0	0	0	0	0	0	0	1362	0	0	0	0	0	0	0	0	0	0	0	0	0	0	0	0	0	0	0	0	0	0	0	0	0	0	k__Bacteria;p__Proteobacteria;c__Alphaproteobacteria;o__Rhizobiales;f__unidentified_Rhizobiales;g__Phreatobacter;
Peptostreptococcus	79	144	0	0	0	0	0	1	0	1358	0	0	0	0	340	240	0	26	0	0	0	0	82	0	52	0	0	0	0	0	0	0	0	0	0	0	0	0	0	0	0	0	37	0	0	70	0	0	k__Bacteria;p__Firmicutes;c__Clostridia;o__Peptostreptococcales-Tissierellales;f__Peptostreptococcaceae;g__Peptostreptococcus;
Thermicanus	0	2	0	1334	0	0	0	0	0	0	0	0	0	0	0	0	0	0	0	0	0	0	0	0	0	0	0	0	0	0	0	0	0	0	0	0	0	0	0	0	0	0	0	0	0	0	0	0	k__Bacteria;p__Firmicutes;c__Bacilli;o__Thermicanales;f__Thermicanaceae;g__Thermicanus;
Halomonas	0	0	0	1143	0	0	0	0	0	0	0	0	0	0	0	0	0	0	0	0	0	0	0	238	0	0	0	0	0	0	0	0	0	0	0	0	0	0	0	0	0	0	0	0	1321	0	0	0	k__Bacteria;p__Proteobacteria;c__Gammaproteobacteria;o__Pseudomonadales;f__Halomonadaceae;g__Halomonas;
Kytococcus	0	871	34	0	0	0	1	1241	252	0	162	0	0	85	0	0	0	0	1314	454	0	0	108	0	378	0	1	0	0	1261	896	0	0	2	0	0	843	0	0	368	0	0	365	0	532	0	2	0	k__Bacteria;p__Actinobacteriota;c__Actinobacteria;o__Micrococcales;f__Dermacoccaceae;g__Kytococcus;
Pyramidobacter	0	92	0	0	0	0	0	110	0	0	0	0	0	41	0	235	0	0	0	0	0	1307	0	0	92	0	0	0	0	0	174	0	0	0	0	0	82	0	0	151	0	0	121	0	0	0	0	0	k__Bacteria;p__Synergistota;c__Synergistia;o__Synergistales;f__Synergistaceae;g__Pyramidobacter;
Aggregatibacter	0	56	0	478	0	0	0	0	620	132	0	0	0	0	13	1297	0	0	0	0	0	0	0	0	60	78	0	0	0	0	0	412	5	0	0	0	70	0	172	222	0	0	87	0	153	176	171	0	k__Bacteria;p__Proteobacteria;c__Gammaproteobacteria;o__Enterobacterales;f__Pasteurellaceae;g__Aggregatibacter;
Oceanobacillus	0	0	0	0	0	0	0	0	0	1274	0	0	0	0	1	1286	0	0	0	0	0	0	0	0	0	0	0	0	0	0	0	0	0	0	0	0	0	0	0	0	0	0	0	0	0	0	0	0	k__Bacteria;p__Firmicutes;c__Bacilli;o__Bacillales;f__Bacillaceae;g__Oceanobacillus;
Psychroglaciecola	0	0	0	0	0	0	0	0	0	0	0	0	0	0	0	0	0	0	0	0	0	0	0	0	0	0	0	0	0	0	0	0	0	0	0	0	0	0	1257	0	0	0	0	0	0	0	0	0	k__Bacteria;p__Proteobacteria;c__Alphaproteobacteria;o__Rhizobiales;f__Beijerinckiaceae;g__Psychroglaciecola;
OLB12	0	0	0	0	0	0	0	0	0	0	0	0	0	0	0	0	0	0	1208	0	0	0	0	0	0	0	0	0	0	225	0	0	0	0	0	0	0	0	0	0	0	0	0	0	0	0	0	0	k__Bacteria;p__Bacteroidota;c__Bacteroidia;o__Cytophagales;f__Microscillaceae;g__OLB12;
Paucibacter	0	0	0	0	0	0	0	19	2	0	0	0	1	0	0	33	0	0	0	0	0	0	0	0	0	0	0	0	0	0	0	1198	0	0	0	0	0	0	0	0	0	0	0	0	1	0	0	0	k__Bacteria;p__Proteobacteria;c__Gammaproteobacteria;o__Burkholderiales;f__Comamonadaceae;g__Paucibacter;
Gordonia	35	10	0	0	0	0	0	31	42	0	0	0	0	20	0	8	0	0	0	0	0	0	0	53	126	0	0	0	0	0	29	0	1195	0	37	0	0	0	149	14	0	0	6	0	550	0	0	0	k__Bacteria;p__Actinobacteriota;c__Actinobacteria;o__Corynebacteriales;f__Nocardiaceae;g__Gordonia;
Lactobacillus	0	0	12	0	21	0	6	0	1191	1	0	463	0	0	318	0	0	0	0	588	0	0	0	97	0	0	0	0	36	0	16	0	0	0	59	0	0	0	0	0	0	0	0	0	0	89	0	78	k__Bacteria;p__Firmicutes;c__Bacilli;o__Lactobacillales;f__Lactobacillaceae;g__Lactobacillus;
Gallicola	0	781	0	0	0	0	0	563	0	0	0	0	0	322	52	920	0	0	0	0	0	0	0	0	970	0	0	0	0	0	1175	0	0	0	0	0	661	0	0	862	0	0	747	0	0	719	0	0	k__Bacteria;p__Firmicutes;c__Clostridia;o__Peptostreptococcales-Tissierellales;f__Family_XI;g__Gallicola;
Morganella	0	0	0	0	0	0	0	0	0	0	0	1157	0	0	0	0	0	0	0	0	0	0	0	0	0	0	0	0	0	0	0	0	0	0	0	0	0	0	0	0	0	0	0	0	0	0	0	0	k__Bacteria;p__Proteobacteria;c__Gammaproteobacteria;o__Enterobacterales;f__Morganellaceae;g__Morganella;
Perlucidibaca	0	0	0	0	0	0	0	0	0	1142	0	0	76	0	0	55	0	0	0	0	0	0	0	0	0	778	0	0	0	0	183	0	0	0	0	0	0	0	0	0	0	0	0	0	0	0	0	0	k__Bacteria;p__Proteobacteria;c__Gammaproteobacteria;o__Pseudomonadales;f__Moraxellaceae;g__Perlucidibaca;
Christensenellaceae_R-7_group	0	0	0	62	0	0	0	0	0	0	0	0	0	0	0	155	0	0	0	0	0	1141	0	0	0	0	0	0	0	0	27	0	0	0	0	0	47	0	0	0	0	0	35	0	0	102	0	0	k__Bacteria;p__Firmicutes;c__Clostridia;o__Christensenellales;f__Christensenellaceae;g__Christensenellaceae_R-7_group;
Pseudoxanthomonas	0	0	0	1139	42	0	0	153	0	0	0	39	0	0	0	0	0	0	0	0	0	0	0	0	0	0	0	0	0	0	0	0	179	0	0	0	0	0	0	196	0	0	0	0	0	0	0	0	k__Bacteria;p__Proteobacteria;c__Gammaproteobacteria;o__Xanthomonadales;f__Xanthomonadaceae;g__Pseudoxanthomonas;
S5-A14a	0	416	0	0	0	0	81	459	0	0	0	0	0	217	0	70	0	0	0	0	0	0	0	0	731	0	0	0	0	0	594	0	0	0	0	0	818	0	0	1134	0	0	383	0	423	0	0	0	k__Bacteria;p__Firmicutes;c__Clostridia;o__Peptostreptococcales-Tissierellales;f__Anaerovoracaceae;g__S5-A14a;
Lacunisphaera	0	0	0	0	0	0	0	0	0	0	0	0	0	0	0	0	0	0	0	0	0	0	0	0	0	0	0	0	0	0	0	0	0	0	0	0	0	1133	0	0	736	0	0	936	1	0	114	0	k__Bacteria;p__Verrucomicrobiota;c__Verrucomicrobiae;o__Opitutales;f__Opitutaceae;g__Lacunisphaera;
Ancylobacter	0	0	51	0	0	0	0	0	113	0	0	0	0	0	0	0	0	0	0	0	0	0	0	0	0	0	0	0	0	0	2	0	0	0	0	0	0	1112	0	107	143	0	0	47	0	0	0	0	k__Bacteria;p__Proteobacteria;c__Alphaproteobacteria;o__Rhizobiales;f__Xanthobacteraceae;g__Ancylobacter;
Salinicoccus	0	97	0	1	0	0	0	0	0	0	0	0	0	1067	253	0	0	0	0	0	0	0	0	0	252	0	0	272	0	0	67	0	0	0	0	0	134	0	0	62	0	0	111	0	0	0	0	0	k__Bacteria;p__Firmicutes;c__Bacilli;o__Staphylococcales;f__Staphylococcaceae;g__Salinicoccus;
Paenochrobactrum	0	0	0	0	0	0	0	0	0	0	0	0	0	0	0	0	0	0	0	0	0	0	0	0	0	0	0	0	0	0	0	0	0	0	0	0	0	0	0	0	0	0	0	0	1	1065	0	0	k__Bacteria;p__Proteobacteria;c__Alphaproteobacteria;o__Rhizobiales;f__Rhizobiaceae;g__Paenochrobactrum;
Serratia	0	0	0	0	0	0	0	0	1059	0	0	0	0	17	162	1	0	0	0	0	0	0	0	0	0	0	0	0	0	0	0	0	0	0	0	0	65	0	2	122	0	0	0	0	1	0	0	483	k__Bacteria;p__Proteobacteria;c__Gammaproteobacteria;o__Enterobacterales;f__Yersiniaceae;g__Serratia;
Fastidiosipila	0	529	0	54	0	0	0	339	0	667	0	1031	0	203	0	211	0	0	0	0	0	0	0	0	369	0	0	0	0	0	334	0	0	0	0	0	447	0	0	476	0	0	248	0	27	40	433	0	k__Bacteria;p__Firmicutes;c__Clostridia;o__Oscillospirales;f__Hungateiclostridiaceae;g__Fastidiosipila;
Huanghella	0	0	0	0	0	0	0	0	0	0	0	0	0	0	0	0	0	0	0	0	0	0	0	0	0	0	0	0	0	0	0	0	0	0	0	0	0	0	0	0	0	0	1007	0	0	0	0	0	k__Bacteria;p__Bacteroidota;c__Bacteroidia;o__Cytophagales;f__Spirosomaceae;g__Huanghella;
Modestobacter	0	0	0	0	0	0	0	0	0	0	0	0	33	0	0	0	0	0	0	0	0	0	0	0	0	0	0	0	0	0	3	0	998	0	0	0	0	0	0	0	0	0	0	0	0	0	0	0	k__Bacteria;p__Actinobacteriota;c__Actinobacteria;o__Frankiales;f__Geodermatophilaceae;g__Modestobacter;
Pseudonocardia	0	6	0	981	0	0	343	0	0	116	0	0	18	0	0	0	0	0	0	0	0	0	0	0	0	0	0	0	0	0	0	0	0	0	0	0	0	0	0	0	0	0	115	0	0	0	0	0	k__Bacteria;p__Actinobacteriota;c__Actinobacteria;o__Pseudonocardiales;f__Pseudonocardiaceae;g__Pseudonocardia;
Latilactobacillus	0	144	0	975	61	344	0	0	0	614	0	0	0	63	339	23	0	0	0	0	1	0	0	0	47	356	0	0	0	0	30	0	458	0	7	0	0	0	0	37	0	0	31	0	0	0	0	52	k__Bacteria;p__Firmicutes;c__Bacilli;o__Lactobacillales;f__Lactobacillaceae;g__Latilactobacillus;
Dermabacter	0	73	0	0	0	0	686	0	0	3	0	0	0	46	133	0	0	0	975	0	0	0	0	0	0	27	115	0	1	0	0	0	16	0	0	0	0	0	0	1	0	0	16	0	0	83	0	0	k__Bacteria;p__Actinobacteriota;c__Actinobacteria;o__Micrococcales;f__Dermabacteraceae;g__Dermabacter;
Eremococcus	44	0	0	0	0	0	155	0	0	955	0	0	0	0	339	5	0	0	0	0	0	0	0	0	0	0	0	0	0	0	77	0	673	0	0	0	0	0	0	0	0	0	7	0	0	0	0	0	k__Bacteria;p__Firmicutes;c__Bacilli;o__Lactobacillales;f__Aerococcaceae;g__Eremococcus;
Marinomonas	0	58	0	0	0	0	0	0	0	0	0	0	0	92	925	0	0	0	0	0	0	0	0	0	0	0	0	0	0	0	0	0	0	0	0	0	0	0	0	33	0	0	0	0	0	0	0	0	k__Bacteria;p__Proteobacteria;c__Gammaproteobacteria;o__Pseudomonadales;f__Marinomonadaceae;g__Marinomonas;
Agathobacter	0	0	0	0	0	0	0	0	0	0	0	0	0	0	0	922	0	0	0	0	0	0	0	0	2	260	0	0	0	0	0	0	0	0	0	0	0	0	0	0	0	0	0	0	0	0	0	0	k__Bacteria;p__Firmicutes;c__Clostridia;o__Lachnospirales;f__Lachnospiraceae;g__Agathobacter;
Lysobacter	0	140	0	0	0	0	0	25	0	0	0	175	0	0	0	0	0	0	0	0	0	0	0	0	194	0	0	0	0	0	0	0	0	0	0	0	0	0	3	347	0	0	918	0	516	0	0	0	k__Bacteria;p__Proteobacteria;c__Gammaproteobacteria;o__Xanthomonadales;f__Xanthomonadaceae;g__Lysobacter;
Romboutsia	0	4	0	900	0	0	0	0	0	0	0	0	0	0	0	0	0	0	0	0	0	0	0	0	0	0	0	0	0	0	0	0	0	0	0	0	0	0	0	0	0	0	0	0	0	0	0	0	k__Bacteria;p__Firmicutes;c__Clostridia;o__Peptostreptococcales-Tissierellales;f__Peptostreptococcaceae;g__Romboutsia;
Dietzia	0	15	0	511	0	0	0	0	0	0	0	0	0	0	113	0	0	0	0	898	0	0	0	0	12	0	0	0	0	0	0	0	0	0	0	0	0	0	0	0	0	0	43	0	0	0	0	0	k__Bacteria;p__Actinobacteriota;c__Actinobacteria;o__Corynebacteriales;f__Dietziaceae;g__Dietzia;
Edaphobacter	0	64	0	0	0	0	0	0	0	0	0	0	0	0	0	0	0	0	0	0	0	0	0	0	0	0	0	0	0	0	0	0	0	0	0	0	0	0	0	0	0	0	883	0	0	0	0	0	k__Bacteria;p__Acidobacteriota;c__Acidobacteriae;o__Acidobacteriales;f__Acidobacteriaceae_(Subgroup_1);g__Edaphobacter;
Blastocatella	0	0	0	0	0	0	150	0	0	0	0	0	0	0	0	0	0	0	451	0	0	0	0	0	0	0	0	0	0	0	0	0	0	0	0	207	0	0	868	0	0	0	0	0	0	0	0	0	k__Bacteria;p__Acidobacteriota;c__Blastocatellia;o__Blastocatellales;f__Blastocatellaceae;g__Blastocatella;
Paeniglutamicibacter	0	0	0	0	0	0	2	82	4	22	0	1	0	13	2	3	0	0	847	0	11	0	0	1	4	2	2	4	2	3	1	0	4	1	508	1	1	0	5	133	0	0	57	145	5	337	1	0	k__Bacteria;p__Actinobacteriota;c__Actinobacteria;o__Micrococcales;f__Micrococcaceae;g__Paeniglutamicibacter;
Fibrella	0	0	0	0	0	0	0	0	0	0	0	0	0	0	0	0	0	0	0	0	0	0	0	0	0	0	0	0	0	0	0	0	823	0	0	0	0	0	0	28	0	0	0	0	0	0	0	0	k__Bacteria;p__Bacteroidota;c__Bacteroidia;o__Cytophagales;f__Spirosomaceae;g__Fibrella;
Marmoricola	0	22	0	135	0	0	0	0	0	0	0	0	86	0	0	0	134	0	0	0	0	0	0	0	0	2	0	0	0	0	0	0	0	0	0	0	0	0	819	78	0	0	0	0	0	0	0	0	k__Bacteria;p__Actinobacteriota;c__Actinobacteria;o__Propionibacteriales;f__Nocardioidaceae;g__Marmoricola;
Peptococcus	0	192	0	0	0	0	0	537	0	0	0	237	0	268	0	646	0	0	0	0	0	0	0	0	805	0	1	0	0	0	817	0	0	0	0	0	546	0	0	273	0	0	244	0	194	0	0	0	k__Bacteria;p__Firmicutes;c__Clostridia;o__Peptococcales;f__Peptococcaceae;g__Peptococcus;
Jeotgalicoccus	63	122	0	0	0	0	165	134	0	0	0	0	0	811	108	40	0	0	0	0	0	0	0	0	1	0	0	0	0	169	228	0	0	0	0	388	443	0	0	647	0	0	353	0	238	0	0	0	k__Bacteria;p__Firmicutes;c__Bacilli;o__Staphylococcales;f__Staphylococcaceae;g__Jeotgalicoccus;
Rhodococcus	0	0	0	0	0	0	69	2	0	0	0	0	114	0	1	10	0	0	0	0	806	0	0	39	0	226	0	0	0	0	0	0	0	0	0	0	0	0	0	0	0	0	0	0	0	0	45	0	k__Bacteria;p__Actinobacteriota;c__Actinobacteria;o__Corynebacteriales;f__Nocardiaceae;g__Rhodococcus;
Williamsia	0	0	0	0	0	0	0	0	0	0	0	0	0	0	11	0	0	0	0	0	777	0	0	24	0	0	0	0	0	0	0	0	0	0	0	0	0	0	0	0	0	0	0	0	0	0	0	0	k__Bacteria;p__Actinobacteriota;c__Actinobacteria;o__Corynebacteriales;f__Nocardiaceae;g__Williamsia;
Anaerovorax	0	0	0	0	0	0	0	0	0	0	0	0	0	0	0	0	0	0	0	0	0	760	0	0	0	0	0	0	0	0	0	0	0	0	0	0	0	0	0	0	0	0	0	0	0	0	0	0	k__Bacteria;p__Firmicutes;c__Clostridia;o__Peptostreptococcales-Tissierellales;f__Anaerovoracaceae;g__Anaerovorax;
Exiguobacterium	0	0	76	0	0	0	0	0	0	0	0	0	134	45	0	0	0	0	0	0	0	0	0	204	0	0	755	0	0	0	0	0	0	0	0	0	0	0	0	0	0	0	0	0	0	0	0	0	k__Bacteria;p__Firmicutes;c__Bacilli;o__Exiguobacterales;f__Exiguobacteraceae;g__Exiguobacterium;
unidentified_Absconditabacteriales_(SR1)	0	0	0	0	0	0	0	0	0	0	0	0	0	0	0	137	0	0	0	0	0	0	0	0	0	0	0	0	0	0	0	0	0	0	0	0	0	0	0	0	0	0	0	0	0	745	0	66	k__Bacteria;p__Patescibacteria;c__Gracilibacteria;o__Absconditabacteriales_(SR1);f__unidentified_Absconditabacteriales_(SR1);g__unidentified_Absconditabacteriales_(SR1);
Capnocytophaga	0	0	0	0	0	0	47	60	0	0	0	0	0	1	161	26	37	0	0	205	0	0	0	0	1	53	186	0	0	0	0	691	203	0	165	0	0	0	0	3	0	48	15	0	18	79	743	0	k__Bacteria;p__Bacteroidota;c__Bacteroidia;o__Flavobacteriales;f__Flavobacteriaceae;g__Capnocytophaga;
Spirosoma	0	0	0	0	0	0	0	0	0	0	0	0	0	0	0	0	0	0	736	0	0	0	0	0	0	601	0	0	0	29	0	0	0	4	0	0	0	0	0	9	0	0	505	0	0	0	0	0	k__Bacteria;p__Bacteroidota;c__Bacteroidia;o__Cytophagales;f__Spirosomaceae;g__Spirosoma;
Luteimonas	0	0	0	0	0	0	0	0	0	0	0	0	0	0	0	0	0	0	0	0	0	0	0	0	0	154	0	0	0	0	0	0	0	0	0	0	0	0	0	0	0	0	22	735	0	0	0	0	k__Bacteria;p__Proteobacteria;c__Gammaproteobacteria;o__Xanthomonadales;f__Xanthomonadaceae;g__Luteimonas;
Dyadobacter	0	0	0	0	0	0	0	0	0	0	0	98	0	0	0	0	0	0	0	0	0	0	138	0	0	0	0	0	0	0	0	0	0	0	0	0	0	730	0	0	57	0	0	78	0	0	0	0	k__Bacteria;p__Bacteroidota;c__Bacteroidia;o__Cytophagales;f__Spirosomaceae;g__Dyadobacter;
Iamia	0	0	0	0	0	0	0	0	726	0	278	0	5	0	0	0	0	0	0	0	0	0	0	0	0	304	0	0	0	0	0	0	0	0	0	0	0	0	0	0	0	600	0	0	0	0	0	0	k__Bacteria;p__Actinobacteriota;c__Acidimicrobiia;o__Microtrichales;f__Iamiaceae;g__Iamia;
Sphingobacterium	0	0	0	724	0	0	0	0	0	0	0	0	0	0	0	0	0	0	0	0	0	0	0	0	0	0	0	0	0	0	0	0	0	0	70	0	0	0	0	55	0	0	0	0	0	0	0	0	k__Bacteria;p__Bacteroidota;c__Bacteroidia;o__Sphingobacteriales;f__Sphingobacteriaceae;g__Sphingobacterium;
Blastococcus	0	0	0	22	0	0	0	0	0	0	0	0	0	0	0	1	0	47	0	0	0	0	0	0	0	0	0	0	721	0	1	0	183	0	0	0	67	0	0	0	0	0	0	0	0	0	0	0	k__Bacteria;p__Actinobacteriota;c__Actinobacteria;o__Frankiales;f__Geodermatophilaceae;g__Blastococcus;
Aeromicrobium	0	0	0	0	0	0	0	0	0	0	0	0	0	42	0	0	0	20	0	0	0	0	0	0	0	95	0	0	0	0	0	0	0	0	0	0	62	0	0	0	0	0	0	0	709	0	0	0	k__Bacteria;p__Actinobacteriota;c__Actinobacteria;o__Propionibacteriales;f__Nocardioidaceae;g__Aeromicrobium;
Stomatobaculum	40	0	0	237	0	0	0	0	25	0	0	0	0	0	0	0	0	0	0	0	0	0	0	0	0	0	0	0	0	0	0	0	0	0	0	0	184	0	0	0	0	0	0	0	0	671	0	0	k__Bacteria;p__Firmicutes;c__Clostridia;o__Lachnospirales;f__Lachnospiraceae;g__Stomatobaculum;
Lachnoclostridium	245	0	0	0	0	0	0	13	0	0	0	0	0	1	0	667	0	0	0	0	0	0	0	0	0	0	0	0	0	0	0	0	0	0	0	0	0	0	0	0	0	0	0	0	0	0	0	0	k__Bacteria;p__Firmicutes;c__Clostridia;o__Lachnospirales;f__Lachnospiraceae;g__Lachnoclostridium;
Nesterenkonia	0	153	0	0	0	0	0	349	0	0	0	0	79	87	0	1	0	0	1	0	0	0	0	0	594	0	2	0	0	0	284	0	225	0	0	0	651	0	0	290	0	0	607	0	297	0	0	0	k__Bacteria;p__Actinobacteriota;c__Actinobacteria;o__Micrococcales;f__Micrococcaceae;g__Nesterenkonia;
Nocardioides	0	90	5	78	0	0	248	1	0	0	0	0	205	103	1	16	0	0	0	0	0	0	281	0	131	311	78	0	648	0	0	0	0	0	94	29	0	0	0	179	0	0	39	0	0	0	93	0	k__Bacteria;p__Actinobacteriota;c__Actinobacteria;o__Propionibacteriales;f__Nocardioidaceae;g__Nocardioides;
Klenkia	0	0	209	1	0	0	0	0	0	0	0	0	0	0	0	0	0	0	0	0	0	0	0	0	0	0	0	0	2	0	0	0	0	0	0	0	0	0	0	0	0	0	644	0	0	0	0	0	k__Bacteria;p__Actinobacteriota;c__Actinobacteria;o__Frankiales;f__Geodermatophilaceae;g__Klenkia;
Aurantisolimonas	0	0	0	0	0	0	0	0	0	0	0	0	110	0	0	0	0	0	0	394	0	0	0	0	0	637	0	0	0	0	0	0	0	0	0	0	0	0	0	6	0	0	0	0	0	0	0	0	k__Bacteria;p__Bacteroidota;c__Bacteroidia;o__Chitinophagales;f__Chitinophagaceae;g__Aurantisolimonas;
Actinotalea	0	0	0	0	0	0	0	0	0	0	0	633	0	0	0	0	0	0	0	0	0	0	0	0	0	0	0	0	0	0	0	0	0	0	0	0	0	0	0	0	0	0	0	0	0	0	0	0	k__Bacteria;p__Actinobacteriota;c__Actinobacteria;o__Micrococcales;f__Cellulomonadaceae;g__Actinotalea;
Terribacillus	0	0	0	629	0	0	0	0	0	0	0	0	0	0	0	0	0	0	0	0	0	0	0	0	0	0	0	0	0	0	0	0	0	0	0	0	0	0	0	0	0	0	0	0	0	0	0	0	k__Bacteria;p__Firmicutes;c__Bacilli;o__Bacillales;f__Bacillaceae;g__Terribacillus;
Sphingobium	0	0	334	628	0	0	0	0	0	33	0	0	0	0	141	42	43	0	1	0	0	0	195	0	0	0	0	0	0	0	0	0	0	0	0	0	0	0	5	0	0	0	6	0	0	0	0	0	k__Bacteria;p__Proteobacteria;c__Alphaproteobacteria;o__Sphingomonadales;f__Sphingomonadaceae;g__Sphingobium;
Novosphingobium	0	4	58	0	0	0	0	25	0	0	367	0	407	0	2	0	332	15	280	0	0	0	3	0	21	150	0	0	0	0	0	0	0	0	0	0	50	620	0	196	0	0	80	0	195	0	0	0	k__Bacteria;p__Proteobacteria;c__Alphaproteobacteria;o__Sphingomonadales;f__Sphingomonadaceae;g__Novosphingobium;
Brochothrix	0	73	0	0	0	0	0	0	0	0	0	0	0	0	101	0	0	0	557	0	0	0	0	0	0	0	36	0	0	0	0	0	0	0	0	300	0	0	0	0	0	0	35	0	0	0	0	0	k__Bacteria;p__Firmicutes;c__Bacilli;o__Lactobacillales;f__Listeriaceae;g__Brochothrix;
Salegentibacter	0	0	0	0	0	0	0	0	0	0	0	0	0	0	0	0	0	0	0	0	0	0	0	0	0	0	0	0	0	0	0	0	0	0	0	0	0	0	0	0	0	0	0	0	549	0	0	0	k__Bacteria;p__Bacteroidota;c__Bacteroidia;o__Flavobacteriales;f__Flavobacteriaceae;g__Salegentibacter;
Hansschlegelia	0	0	0	0	0	0	0	0	0	0	0	0	0	0	0	0	0	0	0	0	0	0	0	0	0	0	0	0	0	0	0	0	0	0	0	0	0	0	0	0	0	0	0	0	548	2	0	0	k__Bacteria;p__Proteobacteria;c__Alphaproteobacteria;o__Rhizobiales;f__Methylopilaceae;g__Hansschlegelia;
Polaromonas	0	0	95	0	0	0	0	0	0	0	0	0	0	0	0	0	47	0	0	0	0	0	0	0	0	533	162	0	0	0	0	0	152	0	0	0	0	126	131	0	0	0	0	0	0	0	0	0	k__Bacteria;p__Proteobacteria;c__Gammaproteobacteria;o__Burkholderiales;f__Comamonadaceae;g__Polaromonas;
Galbitalea	0	195	0	0	0	0	522	1	0	0	0	0	0	60	2	82	69	0	0	73	0	0	0	0	0	169	0	0	174	0	0	0	148	0	0	4	0	73	0	0	0	0	358	303	0	10	0	0	k__Bacteria;p__Actinobacteriota;c__Actinobacteria;o__Micrococcales;f__Microbacteriaceae;g__Galbitalea;
Thiomonas	0	0	185	0	0	516	0	0	0	0	0	0	0	0	17	49	0	0	0	0	0	0	242	0	0	0	443	0	0	0	0	0	0	0	228	0	0	0	0	0	0	0	0	0	0	0	0	0	k__Bacteria;p__Proteobacteria;c__Gammaproteobacteria;o__Burkholderiales;f__Comamonadaceae;g__Thiomonas;
Erysipelotrichaceae_UCG-003	0	0	0	0	0	0	0	0	0	0	0	0	0	0	0	515	0	0	0	0	0	0	0	0	0	0	0	0	0	0	0	0	0	0	0	0	0	0	0	0	0	0	0	0	0	0	0	0	k__Bacteria;p__Firmicutes;c__Bacilli;o__Erysipelotrichales;f__Erysipelatoclostridiaceae;g__Erysipelotrichaceae_UCG-003;
Cellulomonas	0	0	0	0	0	0	0	0	0	0	0	515	0	0	0	0	258	99	0	0	0	0	0	0	0	0	0	0	284	0	0	0	0	0	10	0	0	0	35	0	0	31	0	149	0	0	0	0	k__Bacteria;p__Actinobacteriota;c__Actinobacteria;o__Micrococcales;f__Cellulomonadaceae;g__Cellulomonas;
Coprococcus	0	0	0	0	0	0	0	0	0	0	0	0	0	0	0	513	0	0	0	0	0	0	0	0	0	0	0	0	0	0	0	0	0	0	0	0	0	0	0	0	0	0	0	0	0	1	0	0	k__Bacteria;p__Firmicutes;c__Clostridia;o__Lachnospirales;f__Lachnospiraceae;g__Coprococcus;
Carnobacterium	0	0	0	0	0	0	0	0	0	0	0	0	0	0	0	56	0	0	0	0	0	0	0	0	0	0	0	0	0	0	0	0	0	0	0	0	0	0	0	0	0	0	11	0	0	509	0	0	k__Bacteria;p__Firmicutes;c__Bacilli;o__Lactobacillales;f__Carnobacteriaceae;g__Carnobacterium;
SWB02	0	0	0	0	0	0	0	0	0	0	0	0	106	0	0	0	0	0	0	0	0	0	0	0	0	492	0	0	0	0	0	0	0	0	0	0	0	0	0	0	0	0	0	0	0	0	0	0	k__Bacteria;p__Proteobacteria;c__Alphaproteobacteria;o__Caulobacterales;f__Hyphomonadaceae;g__SWB02;
Sutterella	0	0	0	0	0	0	0	0	0	209	0	481	0	1	0	407	0	0	0	0	0	0	0	0	0	0	0	0	0	0	0	0	0	0	0	0	49	0	0	0	0	0	0	0	0	0	0	0	k__Bacteria;p__Proteobacteria;c__Gammaproteobacteria;o__Burkholderiales;f__Sutterellaceae;g__Sutterella;
Microbacterium	90	23	0	42	0	0	42	0	0	0	0	0	1	0	0	0	8	16	468	0	0	3	0	50	0	0	7	1	0	54	1	0	2	6	2	355	3	0	274	0	0	423	0	0	0	19	52	0	k__Bacteria;p__Actinobacteriota;c__Actinobacteria;o__Micrococcales;f__Microbacteriaceae;g__Microbacterium;
Rubellimicrobium	0	0	0	0	0	0	0	0	0	0	0	0	466	0	0	0	0	98	0	0	0	0	0	0	0	112	306	0	0	0	0	0	0	0	0	0	0	0	0	47	0	0	0	0	0	0	0	0	k__Bacteria;p__Proteobacteria;c__Alphaproteobacteria;o__Rhodobacterales;f__Rhodobacteraceae;g__Rubellimicrobium;
Actinomycetospora	0	0	0	0	0	0	0	0	0	0	0	0	0	1	461	3	0	0	0	0	0	0	0	0	0	0	0	0	0	0	0	0	225	0	0	0	0	0	0	0	0	0	0	0	0	183	0	0	k__Bacteria;p__Actinobacteriota;c__Actinobacteria;o__Pseudonocardiales;f__Pseudonocardiaceae;g__Actinomycetospora;
Variovorax	0	0	45	0	1	0	0	0	0	0	0	0	0	102	0	0	0	0	0	0	1	0	460	0	0	4	0	0	0	0	0	0	5	0	0	0	0	0	5	0	0	0	17	0	0	0	0	0	k__Bacteria;p__Proteobacteria;c__Gammaproteobacteria;o__Burkholderiales;f__Comamonadaceae;g__Variovorax;
Megasphaera	0	0	0	0	0	0	0	0	0	0	0	0	0	0	15	257	0	0	0	0	0	0	0	0	0	0	0	0	0	0	0	0	0	0	0	0	0	0	0	0	446	0	0	0	6	0	0	0	k__Bacteria;p__Firmicutes;c__Negativicutes;o__Veillonellales-Selenomonadales;f__Veillonellaceae;g__Megasphaera;
Amaricoccus	0	0	0	0	0	0	0	0	0	0	0	0	0	0	0	0	0	0	0	0	0	0	0	0	0	0	0	0	0	445	2	0	0	0	0	0	0	0	0	0	0	0	0	0	0	0	0	0	k__Bacteria;p__Proteobacteria;c__Alphaproteobacteria;o__Rhodobacterales;f__Rhodobacteraceae;g__Amaricoccus;
Psychrobacter	0	111	0	0	0	0	0	0	0	0	0	0	19	0	0	64	0	22	0	15	443	0	2	0	41	0	0	0	0	0	0	1	0	0	0	0	0	0	0	0	0	0	0	0	9	91	0	271	k__Bacteria;p__Proteobacteria;c__Gammaproteobacteria;o__Pseudomonadales;f__Moraxellaceae;g__Psychrobacter;
Desemzia	0	0	0	0	443	0	0	0	0	0	0	0	0	0	0	0	0	0	0	0	0	0	0	0	0	0	0	0	0	0	0	0	0	0	0	0	0	0	0	0	0	0	0	0	0	0	0	0	k__Bacteria;p__Firmicutes;c__Bacilli;o__Lactobacillales;f__Carnobacteriaceae;g__Desemzia;
Centipeda	0	6	0	0	0	0	0	0	0	329	0	0	0	0	0	442	0	0	0	0	0	0	0	0	0	0	0	0	307	0	93	0	0	0	0	0	171	0	0	80	0	0	18	0	0	0	0	0	k__Bacteria;p__Firmicutes;c__Negativicutes;o__Veillonellales-Selenomonadales;f__Selenomonadaceae;g__Centipeda;
Acetitomaculum	0	0	0	0	0	0	0	0	0	0	0	0	0	0	0	0	0	0	0	0	0	0	0	0	0	0	0	0	0	0	0	0	441	0	0	0	0	0	0	0	0	0	0	0	0	0	0	0	k__Bacteria;p__Firmicutes;c__Clostridia;o__Lachnospirales;f__Lachnospiraceae;g__Acetitomaculum;
Granulicella	0	0	0	0	0	0	0	0	0	0	0	0	0	0	0	0	0	0	0	0	0	0	0	0	0	0	0	0	0	0	0	0	0	0	0	0	0	0	0	0	0	0	437	0	0	0	0	0	k__Bacteria;p__Acidobacteriota;c__Acidobacteriae;o__Acidobacteriales;f__Acidobacteriaceae_(Subgroup_1);g__Granulicella;
Sphingoaurantiacus	0	0	0	0	0	0	0	0	0	0	0	0	0	0	0	0	0	0	0	0	0	0	0	0	0	0	0	0	0	0	0	0	0	0	0	0	0	0	0	0	0	0	437	0	0	0	0	0	k__Bacteria;p__Proteobacteria;c__Alphaproteobacteria;o__Sphingomonadales;f__Sphingomonadaceae;g__Sphingoaurantiacus;
Enterobacter	0	229	261	3	293	0	0	158	0	1	0	13	0	224	73	435	0	0	0	0	0	0	0	0	10	0	0	0	132	0	154	1	1	0	0	285	380	0	0	254	0	15	158	48	0	0	0	0	k__Bacteria;p__Proteobacteria;c__Gammaproteobacteria;o__Enterobacterales;f__Enterobacteriaceae;g__Enterobacter;
Stenotrophomonas	0	0	0	56	0	4	0	0	429	0	0	0	0	13	172	249	0	0	0	0	0	0	0	0	0	0	0	0	0	0	0	0	0	0	0	0	0	0	0	0	0	0	22	0	0	0	0	0	k__Bacteria;p__Proteobacteria;c__Gammaproteobacteria;o__Xanthomonadales;f__Xanthomonadaceae;g__Stenotrophomonas;
Adhaeribacter	0	0	0	0	0	0	0	0	0	0	0	0	0	0	0	0	0	0	0	0	0	0	0	0	0	0	0	0	0	0	0	428	0	0	0	0	0	0	0	0	0	0	0	0	0	0	0	0	k__Bacteria;p__Bacteroidota;c__Bacteroidia;o__Cytophagales;f__Hymenobacteraceae;g__Adhaeribacter;
Peredibacter	0	0	0	0	0	0	0	0	0	0	0	0	0	0	0	0	0	0	0	0	0	0	0	0	0	0	0	0	0	0	0	0	0	0	0	0	0	416	0	0	363	0	0	107	0	0	0	0	k__Bacteria;p__Bdellovibrionota;c__Bdellovibrionia;o__Bacteriovoracales;f__Bacteriovoracaceae;g__Peredibacter;
Terrabacter	0	9	0	0	0	0	0	24	51	0	33	0	64	104	0	0	0	0	410	60	0	0	181	0	2	25	0	0	0	335	40	0	0	0	0	0	8	0	0	103	0	0	103	0	131	3	125	0	k__Bacteria;p__Actinobacteriota;c__Actinobacteria;o__Micrococcales;f__Intrasporangiaceae;g__Terrabacter;
Calditerricola	0	0	0	0	0	0	0	0	0	410	0	0	0	0	0	0	0	0	0	0	0	0	0	0	0	0	1	0	256	0	0	0	0	0	0	0	0	0	0	0	0	0	0	0	2	0	0	0	k__Bacteria;p__Firmicutes;c__Bacilli;o__Bacillales;f__Bacillaceae;g__Calditerricola;
Propionimicrobium	12	234	8	2	0	0	0	405	0	0	0	242	1	190	2	8	0	1	0	4	0	0	0	6	275	140	0	0	50	0	159	5	0	0	7	0	315	0	0	149	0	0	260	0	165	117	257	3	k__Bacteria;p__Actinobacteriota;c__Actinobacteria;o__Propionibacteriales;f__Propionibacteriaceae;g__Propionimicrobium;
unidentified_JGI_0000069-P22	0	0	0	0	0	0	0	0	0	0	0	0	0	0	0	0	0	0	0	0	0	0	0	0	0	0	0	0	0	0	0	0	0	0	0	0	0	0	0	0	0	0	0	0	402	0	0	0	k__Bacteria;p__Patescibacteria;c__Gracilibacteria;o__JGI_0000069-P22;f__unidentified_JGI_0000069-P22;g__unidentified_JGI_0000069-P22;
Verrucomicrobium	0	0	0	0	0	0	0	0	0	0	0	0	0	0	0	0	0	0	0	0	0	0	0	0	0	0	0	0	0	0	0	0	0	0	0	0	0	181	0	0	282	0	0	398	0	0	0	0	k__Bacteria;p__Verrucomicrobiota;c__Verrucomicrobiae;o__Verrucomicrobiales;f__Verrucomicrobiaceae;g__Verrucomicrobium;
Filifactor	0	80	0	0	0	0	0	387	0	0	0	0	0	74	0	47	0	0	0	0	0	0	0	0	397	166	0	0	0	0	260	0	0	0	0	0	155	0	0	254	0	0	302	0	0	0	298	0	k__Bacteria;p__Firmicutes;c__Clostridia;o__Peptostreptococcales-Tissierellales;f__Peptostreptococcaceae;g__Filifactor;
Streptobacillus	0	0	0	0	0	0	0	145	0	0	0	0	0	0	0	41	0	0	0	0	0	0	0	0	0	0	0	0	0	0	14	0	0	0	0	0	0	0	397	0	0	0	0	0	0	0	0	0	k__Bacteria;p__Fusobacteriota;c__Fusobacteriia;o__Fusobacteriales;f__Leptotrichiaceae;g__Streptobacillus;
Methylocella	0	0	0	0	0	0	0	0	0	0	0	0	0	0	0	0	0	0	0	0	0	0	0	0	0	0	0	0	0	0	0	0	0	0	0	0	0	0	0	0	0	0	395	0	0	0	0	0	k__Bacteria;p__Proteobacteria;c__Alphaproteobacteria;o__Rhizobiales;f__Beijerinckiaceae;g__Methylocella;
Hyphomicrobium	121	0	394	1	0	0	0	0	0	0	0	0	0	0	0	0	0	0	0	0	0	0	0	0	0	0	0	0	0	0	0	0	0	0	0	0	0	58	0	336	330	0	0	0	0	0	0	0	k__Bacteria;p__Proteobacteria;c__Alphaproteobacteria;o__Rhizobiales;f__Hyphomicrobiaceae;g__Hyphomicrobium;
Leptolyngbya_PCC-6306	0	0	0	0	0	0	0	0	0	0	0	389	0	0	0	0	0	0	0	0	0	0	0	0	0	0	0	0	0	0	0	0	0	0	0	0	0	0	0	0	0	0	0	0	0	0	0	0	k__Bacteria;p__Cyanobacteria;c__Cyanobacteriia;o__Leptolyngbyales;f__Leptolyngbyaceae;g__Leptolyngbya_PCC-6306;
unidentified_JG30-KF-CM45	0	0	0	0	0	0	0	0	0	0	0	0	0	0	0	0	0	0	0	0	0	0	0	0	0	0	0	0	376	0	0	0	0	0	0	0	0	0	0	0	0	0	8	0	0	0	0	0	k__Bacteria;p__Chloroflexi;c__Chloroflexia;o__Thermomicrobiales;f__JG30-KF-CM45;g__unidentified_JG30-KF-CM45;
Flavisolibacter	0	0	0	0	0	0	0	0	0	0	0	0	45	0	0	0	0	0	0	0	0	0	0	0	0	0	0	0	0	0	0	0	0	0	0	361	0	0	0	0	0	0	0	0	0	0	0	0	k__Bacteria;p__Bacteroidota;c__Bacteroidia;o__Chitinophagales;f__Chitinophagaceae;g__Flavisolibacter;
Bdellovibrio	0	0	141	0	0	0	0	0	0	0	0	0	0	0	0	0	0	0	306	0	0	0	0	0	0	0	0	0	0	0	0	0	0	0	0	0	0	187	0	0	0	0	0	350	0	0	0	0	k__Bacteria;p__Bdellovibrionota;c__Bdellovibrionia;o__Bdellovibrionales;f__Bdellovibrionaceae;g__Bdellovibrio;
Kineococcus	0	0	0	0	0	0	0	0	0	0	0	0	0	0	0	0	0	0	0	0	0	0	0	0	0	0	72	0	0	0	1	0	346	0	0	0	0	0	0	0	0	0	81	0	0	0	0	0	k__Bacteria;p__Actinobacteriota;c__Actinobacteria;o__Kineosporiales;f__Kineosporiaceae;g__Kineococcus;
Chroococcidiopsis_PCC_7203	0	0	0	0	342	0	0	0	0	0	0	0	0	0	0	0	0	0	0	0	0	0	0	0	0	0	0	88	0	0	0	0	0	0	0	0	0	0	0	0	0	0	0	0	0	0	0	0	k__Bacteria;p__Cyanobacteria;c__Cyanobacteriia;o__Cyanobacteriales;f__Chroococcidiopsaceae;g__Chroococcidiopsis_PCC_7203;
Selenomonas	0	0	0	0	0	0	0	0	0	0	0	0	7	0	43	299	0	0	0	0	0	0	0	0	70	146	0	0	0	0	75	0	104	0	0	0	30	0	0	0	0	0	25	0	0	340	75	0	k__Bacteria;p__Firmicutes;c__Negativicutes;o__Veillonellales-Selenomonadales;f__Selenomonadaceae;g__Selenomonas;
Alkanindiges	0	0	0	0	339	0	0	0	0	0	0	0	0	0	0	0	0	0	0	0	0	0	0	0	0	0	0	0	0	0	0	0	0	0	0	0	0	0	0	0	0	0	0	0	0	0	0	0	k__Bacteria;p__Proteobacteria;c__Gammaproteobacteria;o__Pseudomonadales;f__Moraxellaceae;g__Alkanindiges;
Ethanoligenens	0	0	331	0	0	0	0	0	0	0	0	0	0	0	0	0	0	0	0	0	0	0	0	0	0	0	0	0	0	0	0	0	0	0	0	0	0	0	0	0	0	0	0	0	0	0	0	0	k__Bacteria;p__Firmicutes;c__Clostridia;o__Oscillospirales;f__Ethanoligenenaceae;g__Ethanoligenens;
Haliangium	0	0	0	0	0	0	0	0	0	0	0	0	0	0	0	0	0	4	0	0	0	0	0	0	0	330	0	0	0	0	0	0	0	0	0	0	0	0	0	0	0	0	0	0	0	0	0	0	k__Bacteria;p__Myxococcota;c__Polyangia;o__Haliangiales;f__Haliangiaceae;g__Haliangium;
Bergeyella	0	15	0	0	0	0	0	0	0	0	0	0	0	14	0	85	0	0	0	0	0	0	0	0	0	0	0	0	323	0	0	0	0	0	0	0	0	0	0	121	0	0	0	0	1	0	0	115	k__Bacteria;p__Bacteroidota;c__Bacteroidia;o__Flavobacteriales;f__Weeksellaceae;g__Bergeyella;
Kingella	0	0	0	0	0	0	0	28	0	0	0	0	0	0	0	319	0	27	0	0	0	0	0	0	0	0	0	0	0	0	0	0	35	0	0	0	131	0	0	0	0	0	0	0	0	0	0	0	k__Bacteria;p__Proteobacteria;c__Gammaproteobacteria;o__Burkholderiales;f__Neisseriaceae;g__Kingella;
unidentified_Alcaligenaceae	0	0	0	0	0	0	0	0	0	0	0	0	0	0	0	150	0	0	0	0	0	0	0	0	0	0	10	0	0	0	0	0	317	0	0	0	0	0	0	0	0	291	0	0	0	0	0	0	k__Bacteria;p__Proteobacteria;c__Gammaproteobacteria;o__Burkholderiales;f__Alcaligenaceae;g__unidentified_Alcaligenaceae;
Proteiniphilum	0	0	0	0	0	0	0	0	0	0	0	316	0	0	0	0	0	0	0	0	0	0	0	0	0	0	0	0	0	0	0	0	0	0	0	0	0	0	0	0	0	0	0	0	0	0	0	0	k__Bacteria;p__Bacteroidota;c__Bacteroidia;o__Bacteroidales;f__Dysgonomonadaceae;g__Proteiniphilum;
Solitalea	0	0	0	0	0	0	0	0	0	0	0	0	0	0	0	0	0	0	0	0	0	0	0	0	0	212	0	0	0	0	0	0	0	0	0	0	0	314	0	0	34	0	0	248	0	0	0	0	k__Bacteria;p__Bacteroidota;c__Bacteroidia;o__Sphingobacteriales;f__Sphingobacteriaceae;g__Solitalea;
Friedmanniella	0	0	0	0	0	0	0	0	0	5	0	0	104	0	0	0	0	0	0	0	0	0	0	0	0	91	0	0	0	0	10	0	0	0	0	0	0	0	0	0	0	0	313	0	62	0	62	0	k__Bacteria;p__Actinobacteriota;c__Actinobacteria;o__Propionibacteriales;f__Propionibacteriaceae;g__Friedmanniella;
Hydrocarboniphaga	0	0	0	80	0	0	0	0	0	0	0	0	0	0	162	0	0	0	0	0	0	0	0	0	0	0	0	0	0	0	0	0	0	0	0	0	0	313	0	0	0	0	0	0	0	0	0	0	k__Bacteria;p__Proteobacteria;c__Gammaproteobacteria;o__Salinisphaerales;f__Solimonadaceae;g__Hydrocarboniphaga;
Paenibacillus	0	0	0	0	0	0	0	0	0	0	0	312	0	0	0	0	0	0	0	0	0	0	0	0	0	0	0	0	0	0	0	0	0	0	0	0	0	0	0	0	0	0	0	0	0	0	0	0	k__Bacteria;p__Firmicutes;c__Bacilli;o__Paenibacillales;f__Paenibacillaceae;g__Paenibacillus;
Dokdonella	0	0	0	0	0	0	0	0	0	0	0	309	0	0	0	0	0	0	0	0	0	0	0	0	0	0	0	0	0	0	0	0	0	0	0	0	0	0	0	0	0	0	0	0	0	0	0	0	k__Bacteria;p__Proteobacteria;c__Gammaproteobacteria;o__Xanthomonadales;f__Rhodanobacteraceae;g__Dokdonella;
Fluviicola	0	0	0	0	0	0	0	0	0	0	0	0	0	0	0	0	0	0	0	0	308	0	0	0	0	0	0	0	0	0	0	0	0	0	0	0	0	0	0	0	0	0	0	0	0	0	0	0	k__Bacteria;p__Bacteroidota;c__Bacteroidia;o__Flavobacteriales;f__Crocinitomicaceae;g__Fluviicola;
Simplicispira	0	0	0	0	0	0	0	0	0	0	0	0	0	0	0	0	0	0	0	0	308	0	0	0	0	0	0	0	0	0	0	0	0	0	0	0	0	0	0	0	0	0	0	0	0	0	0	0	k__Bacteria;p__Proteobacteria;c__Gammaproteobacteria;o__Burkholderiales;f__Comamonadaceae;g__Simplicispira;
Alishewanella	0	264	0	0	0	0	0	0	0	0	0	0	0	0	0	0	0	0	0	0	0	0	0	0	147	0	0	0	0	0	81	0	0	0	0	0	305	0	0	153	0	0	55	0	0	0	0	0	k__Bacteria;p__Proteobacteria;c__Gammaproteobacteria;o__Enterobacterales;f__Alteromonadaceae;g__Alishewanella;
Clostridium_sensu_stricto_10	0	1	0	300	0	0	0	0	0	0	0	0	0	0	0	0	0	0	0	0	0	0	0	0	0	0	0	0	0	0	0	0	0	0	0	0	0	0	0	0	0	0	0	0	0	0	0	0	k__Bacteria;p__Firmicutes;c__Clostridia;o__Clostridiales;f__Clostridiaceae;g__Clostridium_sensu_stricto_10;
Sanguibacter-Flavimobilis	0	0	0	13	0	0	0	0	0	0	0	0	0	0	0	0	0	0	0	0	0	0	0	0	0	111	1	0	0	0	0	197	0	0	0	0	0	0	0	0	7	0	0	0	0	0	33	297	k__Bacteria;p__Actinobacteriota;c__Actinobacteria;o__Micrococcales;f__Sanguibacteraceae;g__Sanguibacter-Flavimobilis;
Empedobacter	0	0	0	0	0	0	0	0	0	0	0	0	0	0	0	0	0	0	296	0	0	0	0	0	0	0	0	0	0	0	0	0	0	0	0	0	0	0	0	0	0	0	0	0	0	0	0	0	k__Bacteria;p__Bacteroidota;c__Bacteroidia;o__Flavobacteriales;f__Weeksellaceae;g__Empedobacter;
Lachnospiraceae_UCG-004	0	0	0	0	0	0	0	0	0	0	0	0	0	0	0	0	0	0	0	0	0	0	0	0	0	0	0	0	0	0	0	0	0	0	0	0	0	0	0	0	0	0	0	0	295	0	0	0	k__Bacteria;p__Firmicutes;c__Clostridia;o__Lachnospirales;f__Lachnospiraceae;g__Lachnospiraceae_UCG-004;
F0332	0	0	0	0	0	0	0	0	0	0	0	0	0	0	0	0	0	0	0	0	0	0	0	0	0	0	0	0	0	0	0	0	0	289	0	0	0	0	0	0	0	0	0	0	0	0	0	0	k__Bacteria;p__Actinobacteriota;c__Actinobacteria;o__Actinomycetales;f__Actinomycetaceae;g__F0332;
Pseudoalteromonas	0	0	0	0	0	0	0	0	0	0	0	0	0	0	0	287	0	0	0	0	0	0	0	0	0	0	0	0	0	0	2	0	0	0	0	0	19	0	0	82	0	0	0	0	0	0	0	0	k__Bacteria;p__Proteobacteria;c__Gammaproteobacteria;o__Enterobacterales;f__Pseudoalteromonadaceae;g__Pseudoalteromonas;
TM7x	0	3	125	102	0	0	0	30	0	0	0	0	0	3	67	26	0	0	0	0	0	0	279	0	58	0	0	0	141	0	57	0	0	164	2	0	49	0	0	14	0	0	41	0	0	0	0	0	k__Bacteria;p__Patescibacteria;c__Saccharimonadia;o__Saccharimonadales;f__Saccharimonadaceae;g__TM7x;
Ellin517	0	0	0	0	0	0	0	0	0	0	0	0	0	0	0	0	0	0	0	0	0	0	0	0	0	0	0	0	0	0	0	0	0	0	0	0	0	0	0	0	0	0	0	0	277	0	0	0	k__Bacteria;p__Verrucomicrobiota;c__Verrucomicrobiae;o__Pedosphaerales;f__Pedosphaeraceae;g__Ellin517;
OLB8	0	0	0	0	0	0	0	0	0	0	0	0	0	0	0	0	0	0	0	0	0	0	0	0	0	273	0	0	0	0	0	0	0	0	0	0	0	0	0	0	0	0	0	0	0	0	0	0	k__Bacteria;p__Bacteroidota;c__Bacteroidia;o__Chitinophagales;f__Saprospiraceae;g__OLB8;
UBA1819	0	0	0	0	0	0	0	0	0	0	0	0	0	0	0	267	0	0	0	0	0	0	0	0	0	0	0	0	0	0	0	0	0	0	0	0	0	0	0	0	0	0	0	0	0	0	0	0	k__Bacteria;p__Firmicutes;c__Clostridia;o__Oscillospirales;f__Ruminococcaceae;g__UBA1819;
JGI_0001001-H03	0	0	0	0	0	0	0	0	0	0	0	0	0	0	0	0	0	0	0	0	0	0	0	0	0	0	0	0	0	0	0	0	0	0	0	0	0	0	0	0	0	256	0	82	0	0	0	0	k__Bacteria;p__Acidobacteriota;c__Blastocatellia;o__Blastocatellales;f__Blastocatellaceae;g__JGI_0001001-H03;
Rubrivirga	0	0	0	0	0	0	0	0	0	0	0	0	0	0	0	255	0	0	0	0	0	0	0	0	0	0	0	0	0	0	0	0	0	0	0	0	0	0	0	0	0	0	0	0	0	0	0	0	k__Bacteria;p__Bacteroidota;c__Rhodothermia;o__Rhodothermales;f__Rhodothermaceae;g__Rubrivirga;
Caldibacillus	0	0	0	253	0	0	0	0	0	0	0	0	0	0	0	0	0	0	0	0	0	0	0	0	0	0	0	0	0	0	0	0	0	0	0	0	0	0	0	0	0	0	0	0	0	0	0	0	k__Bacteria;p__Firmicutes;c__Bacilli;o__Bacillales;f__Bacillaceae;g__Caldibacillus;
Shewanella	0	0	0	0	0	0	0	0	0	0	0	0	0	0	0	0	0	0	0	0	0	0	0	0	0	0	0	0	0	0	0	0	0	0	0	0	0	0	0	249	0	0	0	0	0	0	0	0	k__Bacteria;p__Proteobacteria;c__Gammaproteobacteria;o__Enterobacterales;f__Shewanellaceae;g__Shewanella;
[Eubacterium]_nodatum_group	0	0	0	0	0	0	0	0	0	0	0	0	0	0	0	0	0	167	0	0	0	0	0	0	0	0	0	0	0	0	0	0	0	0	0	0	0	0	0	0	0	0	0	0	0	248	0	0	k__Bacteria;p__Firmicutes;c__Clostridia;o__Peptostreptococcales-Tissierellales;f__Anaerovoracaceae;g__[Eubacterium]_nodatum_group;
Ligilactobacillus	0	0	0	0	0	0	0	0	0	0	0	0	0	0	0	0	0	0	0	0	0	0	0	0	0	0	0	0	0	0	0	0	0	0	0	0	0	0	0	242	0	0	0	0	0	0	0	0	k__Bacteria;p__Firmicutes;c__Bacilli;o__Lactobacillales;f__Lactobacillaceae;g__Ligilactobacillus;
Phenylobacterium	0	0	0	0	0	241	0	0	0	0	0	0	0	0	169	0	0	0	0	0	0	0	0	0	0	0	0	0	0	0	0	0	0	0	0	0	0	0	0	67	0	0	0	0	0	0	0	0	k__Bacteria;p__Proteobacteria;c__Alphaproteobacteria;o__Caulobacterales;f__Caulobacteraceae;g__Phenylobacterium;
Dellaglioa	0	29	231	0	0	0	0	0	0	0	0	0	0	0	0	0	0	0	0	0	0	0	0	6	0	5	0	0	7	54	20	0	0	0	112	0	0	0	31	50	0	0	0	0	0	0	0	0	k__Bacteria;p__Firmicutes;c__Bacilli;o__Lactobacillales;f__Lactobacillaceae;g__Dellaglioa;
Cereibacter	0	0	0	1	0	0	0	0	0	0	0	0	0	0	0	0	0	0	0	0	0	0	0	0	0	0	0	0	0	0	0	0	0	0	0	0	228	0	0	96	0	0	0	0	0	0	0	0	k__Bacteria;p__Proteobacteria;c__Alphaproteobacteria;o__Rhodobacterales;f__Rhodobacteraceae;g__Cereibacter;
unidentified_Solirubrobacteraceae	0	0	228	0	0	0	0	0	0	0	0	0	0	0	0	0	0	0	0	0	0	0	0	0	0	0	0	0	0	0	0	0	0	0	0	0	0	0	0	0	0	0	0	0	0	0	0	0	k__Bacteria;p__Actinobacteriota;c__Thermoleophilia;o__Solirubrobacterales;f__Solirubrobacteraceae;g__unidentified_Solirubrobacteraceae;
Lentimicrobium	0	65	0	0	0	0	0	75	0	0	0	0	0	0	0	227	0	0	0	0	0	0	0	0	0	0	0	0	0	0	37	0	0	0	0	0	0	0	0	0	0	0	0	0	0	0	0	0	k__Bacteria;p__Bacteroidota;c__Bacteroidia;o__Sphingobacteriales;f__Lentimicrobiaceae;g__Lentimicrobium;
Bifidobacterium	0	1	0	67	0	0	0	0	0	0	0	0	0	0	223	72	0	0	0	0	0	0	0	0	0	0	2	0	204	0	39	0	0	0	0	0	91	0	0	0	0	0	0	0	0	0	0	0	k__Bacteria;p__Actinobacteriota;c__Actinobacteria;o__Bifidobacteriales;f__Bifidobacteriaceae;g__Bifidobacterium;
Thermomonas	0	0	0	0	0	0	0	0	0	0	0	221	8	0	0	0	0	0	0	0	0	0	0	0	0	0	0	0	0	0	0	0	0	0	0	0	0	0	0	0	0	0	0	0	0	0	0	0	k__Bacteria;p__Proteobacteria;c__Gammaproteobacteria;o__Xanthomonadales;f__Xanthomonadaceae;g__Thermomonas;
unidentified_Clostridia_UCG-014	0	0	0	0	0	0	219	0	0	0	0	0	0	0	0	0	0	35	0	0	0	0	0	0	0	0	0	0	0	0	0	0	0	0	0	0	0	0	0	59	0	0	41	0	0	0	6	24	k__Bacteria;p__Firmicutes;c__Clostridia;o__Clostridia_UCG-014;f__unidentified_Clostridia_UCG-014;g__unidentified_Clostridia_UCG-014;
Sphingorhabdus	0	0	0	0	0	0	0	1	0	0	0	0	218	0	0	0	0	0	0	0	0	0	0	0	47	0	0	0	0	0	0	0	0	0	0	0	0	0	0	0	0	0	104	0	0	0	0	0	k__Bacteria;p__Proteobacteria;c__Alphaproteobacteria;o__Sphingomonadales;f__Sphingomonadaceae;g__Sphingorhabdus;
Treponema	0	0	0	0	0	0	0	0	0	0	0	0	0	0	0	8	0	0	0	0	0	0	0	0	0	0	0	214	0	0	0	0	87	0	0	0	0	0	0	0	0	0	0	0	0	0	0	0	k__Bacteria;p__Spirochaetota;c__Spirochaetia;o__Spirochaetales;f__Spirochaetaceae;g__Treponema;
Rikenellaceae_RC9_gut_group	0	149	0	0	0	0	0	104	0	0	0	0	0	14	0	0	0	0	0	0	0	0	0	0	0	0	0	0	0	0	26	0	0	0	0	0	10	0	0	0	0	0	33	0	0	208	0	0	k__Bacteria;p__Bacteroidota;c__Bacteroidia;o__Bacteroidales;f__Rikenellaceae;g__Rikenellaceae_RC9_gut_group;
Xanthomonas	0	0	0	0	0	0	0	0	0	0	0	0	0	44	0	0	0	0	0	0	0	0	0	0	0	0	0	0	0	0	35	0	0	0	0	0	0	0	0	208	0	174	0	0	0	0	0	0	k__Bacteria;p__Proteobacteria;c__Gammaproteobacteria;o__Xanthomonadales;f__Xanthomonadaceae;g__Xanthomonas;
Comamonas	0	0	0	0	0	0	0	0	0	0	0	0	0	0	122	206	0	0	0	0	0	0	0	0	0	0	0	0	0	0	0	0	0	0	0	0	0	0	0	116	0	0	0	0	0	0	0	0	k__Bacteria;p__Proteobacteria;c__Gammaproteobacteria;o__Burkholderiales;f__Comamonadaceae;g__Comamonas;
Olsenella	0	205	0	1	0	0	0	0	0	0	0	0	0	16	0	0	161	0	0	0	0	0	0	0	0	0	0	0	0	0	0	0	0	0	0	0	0	0	0	40	0	0	0	0	0	0	0	0	k__Bacteria;p__Actinobacteriota;c__Coriobacteriia;o__Coriobacteriales;f__Atopobiaceae;g__Olsenella;
Flavobacterium	0	0	0	0	0	0	0	0	0	0	0	0	0	3	0	0	0	13	0	0	0	0	0	198	0	126	68	0	19	0	0	11	0	0	0	0	0	0	0	0	0	75	0	0	15	90	0	6	k__Bacteria;p__Bacteroidota;c__Bacteroidia;o__Flavobacteriales;f__Flavobacteriaceae;g__Flavobacterium;
unidentified_67-14	0	0	0	0	0	0	0	0	0	0	0	0	0	0	0	0	0	0	0	0	0	0	0	0	0	0	0	0	0	0	0	0	0	0	0	0	196	0	122	0	0	0	0	0	0	0	0	0	k__Bacteria;p__Actinobacteriota;c__Thermoleophilia;o__Solirubrobacterales;f__67-14;g__unidentified_67-14;
Acidothermus	0	0	0	0	0	0	0	0	0	0	0	0	69	0	0	0	0	0	0	0	0	0	0	0	0	0	0	0	0	0	0	0	0	0	0	0	0	0	0	0	0	0	192	0	0	0	0	0	k__Bacteria;p__Actinobacteriota;c__Actinobacteria;o__Frankiales;f__Acidothermaceae;g__Acidothermus;
Salana	0	0	0	0	0	0	0	0	0	0	0	0	0	0	0	0	0	0	0	0	0	0	0	0	0	188	0	0	0	0	0	0	0	0	0	0	0	0	0	0	0	0	0	0	0	0	0	0	k__Bacteria;p__Actinobacteriota;c__Actinobacteria;o__Micrococcales;f__Beutenbergiaceae;g__Salana;
Jatrophihabitans	0	0	0	0	0	0	0	0	0	0	0	0	0	0	0	19	0	0	0	0	0	0	0	0	0	0	0	0	0	0	0	0	0	0	0	0	0	0	0	0	0	0	188	0	0	0	0	0	k__Bacteria;p__Actinobacteriota;c__Actinobacteria;o__Frankiales;f__Frankiaceae;g__Jatrophihabitans;
Pigmentiphaga	0	0	0	0	0	0	0	0	0	0	0	0	0	0	0	0	0	0	0	0	0	0	0	0	0	0	0	0	188	0	0	0	0	0	0	0	0	0	0	0	0	0	0	0	0	0	0	0	k__Bacteria;p__Proteobacteria;c__Gammaproteobacteria;o__Burkholderiales;f__Alcaligenaceae;g__Pigmentiphaga;
unidentified_Saccharimonadales	0	2	0	95	0	0	164	0	0	0	0	0	0	9	9	113	0	0	0	0	0	0	0	0	42	0	0	0	0	0	0	0	0	22	0	0	0	0	0	0	0	0	4	0	3	187	47	0	k__Bacteria;p__Patescibacteria;c__Saccharimonadia;o__Saccharimonadales;f__unidentified_Saccharimonadales;g__unidentified_Saccharimonadales;
Lautropia	0	0	0	118	0	0	142	0	0	0	0	0	0	0	0	0	0	16	0	0	0	0	0	0	0	0	0	0	0	0	0	0	186	35	0	0	0	0	0	0	0	0	0	0	0	0	0	0	k__Bacteria;p__Proteobacteria;c__Gammaproteobacteria;o__Burkholderiales;f__Burkholderiaceae;g__Lautropia;
Duganella	0	0	0	0	0	0	0	0	0	0	0	0	0	0	0	0	0	0	0	0	0	0	0	0	0	185	0	0	0	0	0	0	0	0	0	0	0	0	0	0	0	0	0	0	0	0	0	0	k__Bacteria;p__Proteobacteria;c__Gammaproteobacteria;o__Burkholderiales;f__Oxalobacteraceae;g__Duganella;
Solirubrobacter	0	0	76	0	0	0	0	0	0	0	0	0	0	0	33	0	0	0	0	0	0	0	0	0	0	0	0	0	125	0	0	185	0	0	0	0	0	0	0	0	0	0	0	0	0	0	0	0	k__Bacteria;p__Actinobacteriota;c__Thermoleophilia;o__Solirubrobacterales;f__Solirubrobacteraceae;g__Solirubrobacter;
Alloiococcus	0	0	0	0	0	0	172	2	0	0	0	0	184	8	55	0	0	0	0	0	0	0	0	0	0	0	0	0	0	0	3	9	0	0	0	0	12	0	0	32	0	0	23	0	0	0	0	0	k__Bacteria;p__Firmicutes;c__Bacilli;o__Lactobacillales;f__Carnobacteriaceae;g__Alloiococcus;
Aerococcus	0	0	0	0	0	0	0	24	0	0	0	0	0	0	0	148	0	0	0	59	0	0	0	0	0	0	0	0	0	0	0	0	0	0	0	0	0	0	3	25	183	0	0	0	0	0	0	0	k__Bacteria;p__Firmicutes;c__Bacilli;o__Lactobacillales;f__Aerococcaceae;g__Aerococcus;
Deinococcus	0	0	115	83	0	0	0	0	47	60	0	0	2	0	4	0	0	9	0	0	0	0	183	0	0	0	0	0	0	0	4	0	1	0	174	0	70	0	0	0	0	0	12	0	135	0	0	0	k__Bacteria;p__Deinococcota;c__Deinococci;o__Deinococcales;f__Deinococcaceae;g__Deinococcus;
Komagataeibacter	0	181	0	0	0	0	0	0	0	0	0	0	0	0	0	0	0	0	0	0	0	0	0	0	0	0	0	0	0	0	0	0	0	0	0	0	0	0	0	0	0	0	0	0	0	0	0	0	k__Bacteria;p__Proteobacteria;c__Alphaproteobacteria;o__Acetobacterales;f__Acetobacteraceae;g__Komagataeibacter;
Intestinimonas	178	0	0	0	0	0	0	0	0	0	0	0	0	0	0	0	0	0	0	0	0	0	0	0	0	0	0	0	0	0	0	0	0	0	0	0	0	0	0	0	0	0	0	0	0	0	0	0	k__Bacteria;p__Firmicutes;c__Clostridia;o__Oscillospirales;f__Oscillospiraceae;g__Intestinimonas;
Abditibacterium	0	0	0	0	0	0	0	0	0	0	0	0	0	0	0	0	0	0	0	0	0	0	0	8	0	0	0	0	0	0	0	0	0	0	0	0	0	0	0	0	0	0	177	0	0	0	0	0	k__Bacteria;p__Abditibacteriota;c__Abditibacteria;o__Abditibacteriales;f__Abditibacteriaceae;g__Abditibacterium;
Subdoligranulum	0	0	0	0	0	0	0	0	0	0	0	0	0	0	46	165	0	0	0	0	0	0	0	0	0	0	0	0	68	0	0	0	0	0	0	0	0	0	0	0	0	0	0	0	173	0	0	0	k__Bacteria;p__Firmicutes;c__Clostridia;o__Oscillospirales;f__Ruminococcaceae;g__Subdoligranulum;
Truepera	0	0	0	0	0	0	0	0	0	0	0	0	45	1	0	0	0	0	0	0	0	0	0	0	0	169	0	0	0	0	0	20	0	0	0	0	0	0	0	0	0	0	0	0	159	0	0	0	k__Bacteria;p__Deinococcota;c__Deinococci;o__Deinococcales;f__Trueperaceae;g__Truepera;
Hassallia	0	0	0	0	0	0	0	167	0	0	0	0	0	0	0	0	0	0	0	0	0	0	0	0	0	0	0	0	0	0	0	0	0	0	0	0	0	0	0	0	0	0	0	0	0	0	0	0	k__Bacteria;p__Bacteroidota;c__Bacteroidia;o__Cytophagales;f__Microscillaceae;g__Hassallia;
Peptoclostridium	0	0	0	0	0	0	0	0	0	0	0	0	0	0	0	0	0	0	0	0	0	0	0	0	1	167	0	0	0	0	0	0	0	0	0	0	0	0	0	0	0	0	0	0	0	0	0	0	k__Bacteria;p__Firmicutes;c__Clostridia;o__Peptostreptococcales-Tissierellales;f__Peptostreptococcaceae;g__Peptoclostridium;
Slackia	0	0	0	0	0	0	0	60	0	0	0	0	0	0	0	0	0	0	0	0	0	0	0	0	0	0	0	0	0	0	164	0	0	0	0	0	125	0	0	10	0	0	62	0	0	0	0	0	k__Bacteria;p__Actinobacteriota;c__Coriobacteriia;o__Coriobacteriales;f__Eggerthellaceae;g__Slackia;
Clostridium_sensu_stricto_13	0	1	161	1	0	0	0	0	0	0	0	0	0	0	0	0	0	0	0	0	0	0	0	0	0	0	0	0	0	0	0	0	0	0	0	0	0	0	0	0	0	0	0	0	0	0	0	0	k__Bacteria;p__Firmicutes;c__Clostridia;o__Clostridiales;f__Clostridiaceae;g__Clostridium_sensu_stricto_13;
Tannerella	0	0	0	6	0	0	78	0	0	0	0	0	0	0	23	0	0	0	0	0	0	0	0	0	0	0	0	0	0	0	69	0	0	0	0	0	0	0	0	135	0	0	0	0	0	156	0	0	k__Bacteria;p__Bacteroidota;c__Bacteroidia;o__Bacteroidales;f__Tannerellaceae;g__Tannerella;
[Eubacterium]_yurii_group	0	0	0	0	0	0	0	0	0	0	0	0	0	0	0	0	0	0	0	0	0	0	0	0	73	0	0	0	0	0	156	0	0	0	0	0	0	0	0	0	0	0	0	0	0	0	0	0	k__Bacteria;p__Firmicutes;c__Clostridia;o__Peptostreptococcales-Tissierellales;f__Peptostreptococcaceae;g__[Eubacterium]_yurii_group;
Leucobacter	0	0	0	0	0	0	0	0	0	0	0	0	0	0	0	74	0	0	151	0	0	0	0	0	0	0	0	0	33	0	0	0	39	0	0	0	0	0	0	0	0	0	0	0	0	0	0	0	k__Bacteria;p__Actinobacteriota;c__Actinobacteria;o__Micrococcales;f__Microbacteriaceae;g__Leucobacter;
Altererythrobacter	0	0	0	0	0	0	105	0	0	0	0	0	0	0	0	140	0	0	0	0	0	0	0	0	0	0	0	0	0	0	4	0	0	151	0	0	0	0	0	0	0	0	0	0	0	0	0	0	k__Bacteria;p__Proteobacteria;c__Alphaproteobacteria;o__Sphingomonadales;f__Sphingomonadaceae;g__Altererythrobacter;
Magnetospirillum	0	0	0	0	0	0	0	0	0	0	0	8	0	0	0	0	0	0	0	0	0	0	0	0	0	0	0	0	0	0	0	0	0	0	0	0	0	0	0	0	0	0	0	150	0	0	0	0	k__Bacteria;p__Proteobacteria;c__Alphaproteobacteria;o__Rhodospirillales;f__Magnetospirillaceae;g__Magnetospirillum;
Geobacter	0	0	0	0	0	0	0	0	0	0	0	147	0	0	0	0	0	0	0	0	0	0	0	0	0	0	0	0	0	0	0	0	0	0	0	0	0	0	0	0	0	0	0	0	0	0	0	0	k__Bacteria;p__Desulfobacterota;c__Desulfuromonadia;o__Geobacterales;f__Geobacteraceae;g__Geobacter;
Cardiobacterium	0	0	0	0	0	0	0	0	0	0	0	0	0	62	0	0	60	0	0	0	0	0	0	147	0	0	0	0	0	0	0	0	0	0	0	0	0	0	0	8	0	0	0	0	0	0	0	0	k__Bacteria;p__Proteobacteria;c__Gammaproteobacteria;o__Cardiobacteriales;f__Cardiobacteriaceae;g__Cardiobacterium;
Myroides	0	0	0	0	0	0	0	0	0	0	0	0	0	0	0	0	0	0	0	0	0	0	0	0	0	0	0	0	0	0	0	0	0	0	143	0	0	0	0	0	0	0	0	0	0	0	0	0	k__Bacteria;p__Bacteroidota;c__Bacteroidia;o__Flavobacteriales;f__Flavobacteriaceae;g__Myroides;
Mesorhizobium	0	0	0	0	142	0	0	0	0	0	0	0	0	0	36	0	0	0	109	0	0	0	0	81	0	0	0	0	0	0	0	0	0	0	0	0	0	0	89	0	0	0	0	0	0	0	0	0	k__Bacteria;p__Proteobacteria;c__Alphaproteobacteria;o__Rhizobiales;f__Rhizobiaceae;g__Mesorhizobium;
Pseudoramibacter	0	0	0	0	0	0	0	0	0	0	0	0	0	0	0	0	0	0	0	0	0	0	0	136	0	0	0	0	0	0	0	0	0	0	0	0	0	0	0	0	0	0	0	0	0	0	0	0	k__Bacteria;p__Firmicutes;c__Clostridia;o__Eubacteriales;f__Eubacteriaceae;g__Pseudoramibacter;
[Eubacterium]_hallii_group	0	0	0	0	0	0	0	0	0	0	0	0	0	0	0	134	0	0	0	0	0	0	0	0	0	0	0	0	0	0	0	0	0	0	0	0	0	0	0	0	0	0	0	0	0	0	0	0	k__Bacteria;p__Firmicutes;c__Clostridia;o__Lachnospirales;f__Lachnospiraceae;g__[Eubacterium]_hallii_group;
unidentified_Gaiellales	0	0	0	0	0	0	0	0	0	0	0	0	0	0	0	0	0	0	0	0	0	0	0	0	0	0	0	0	0	0	0	0	0	0	134	0	0	0	0	0	0	0	0	0	0	0	0	0	k__Bacteria;p__Actinobacteriota;c__Thermoleophilia;o__Gaiellales;f__unidentified_Gaiellales;g__unidentified_Gaiellales;
Rosenbergiella	0	0	0	0	0	0	0	0	0	0	0	0	0	0	0	130	0	0	0	0	0	0	0	0	0	0	0	0	0	0	0	0	0	0	0	0	0	0	0	0	0	0	0	0	0	0	0	0	k__Bacteria;p__Proteobacteria;c__Gammaproteobacteria;o__Enterobacterales;f__Erwiniaceae;g__Rosenbergiella;
Ornithinimicrobium	0	0	0	0	0	0	0	0	0	0	0	0	0	0	0	0	0	0	0	0	0	0	0	0	0	0	0	0	0	0	0	0	0	0	0	0	13	0	0	0	0	0	130	0	0	0	0	0	k__Bacteria;p__Actinobacteriota;c__Actinobacteria;o__Micrococcales;f__Intrasporangiaceae;g__Ornithinimicrobium;
Lachnospiraceae_FE2018_group	0	0	0	0	0	0	0	0	0	0	0	0	0	0	0	65	0	0	0	0	0	0	0	0	129	0	0	0	0	0	0	0	0	0	0	0	0	0	0	20	0	0	0	0	0	0	0	0	k__Bacteria;p__Firmicutes;c__Clostridia;o__Lachnospirales;f__Lachnospiraceae;g__Lachnospiraceae_FE2018_group;
Auricoccus-Abyssicoccus	0	0	0	0	0	0	129	0	0	0	0	0	0	0	88	0	0	0	0	0	0	0	0	104	0	0	0	0	0	0	0	0	0	0	0	0	0	0	0	0	0	0	0	0	0	0	0	0	k__Bacteria;p__Firmicutes;c__Bacilli;o__Staphylococcales;f__Staphylococcaceae;g__Auricoccus-Abyssicoccus;
Candidatus_Nucleicultrix	0	0	0	0	0	0	0	0	0	0	0	0	0	0	128	0	0	0	0	0	0	0	0	0	0	0	0	0	0	0	0	0	0	0	0	0	0	0	0	0	0	0	0	0	0	0	0	0	k__Bacteria;p__Proteobacteria;c__Alphaproteobacteria;o__Caedibacterales;f__Caedibacteraceae;g__Candidatus_Nucleicultrix;
RB41	0	0	0	0	0	0	0	0	0	0	0	0	0	0	0	0	0	0	0	0	0	0	0	0	0	0	0	0	0	0	127	0	0	0	0	0	0	0	0	0	0	0	0	0	0	0	0	0	k__Bacteria;p__Acidobacteriota;c__Blastocatellia;o__Pyrinomonadales;f__Pyrinomonadaceae;g__RB41;
Howardella	0	0	0	0	0	0	0	0	0	0	0	0	0	0	0	0	0	0	0	0	0	0	0	0	4	0	0	0	0	0	0	0	0	0	0	0	122	0	0	0	0	0	0	0	0	0	0	0	k__Bacteria;p__Firmicutes;c__Clostridia;o__Lachnospirales;f__Lachnospiraceae;g__Howardella;
Helcococcus	0	0	0	0	0	0	0	107	0	0	0	0	0	28	32	54	0	0	0	0	0	0	0	0	53	0	0	0	0	0	0	0	0	0	0	0	0	0	0	0	0	0	84	0	0	0	119	0	k__Bacteria;p__Firmicutes;c__Clostridia;o__Peptostreptococcales-Tissierellales;f__Family_XI;g__Helcococcus;
Arcticibacter	0	0	0	0	0	0	0	0	0	0	0	0	0	0	0	0	0	0	0	0	0	0	0	0	0	115	0	0	0	0	0	0	0	0	0	0	0	0	0	0	0	0	0	0	0	0	0	0	k__Bacteria;p__Bacteroidota;c__Bacteroidia;o__Sphingobacteriales;f__Sphingobacteriaceae;g__Arcticibacter;
Barnesiella	0	0	0	0	0	0	0	0	0	0	0	0	0	0	0	112	0	0	0	0	0	0	0	0	0	0	0	0	0	0	0	0	0	0	0	0	0	0	0	0	0	0	0	0	0	0	0	0	k__Bacteria;p__Bacteroidota;c__Bacteroidia;o__Bacteroidales;f__Barnesiellaceae;g__Barnesiella;
Gemmatimonas	0	0	0	0	0	0	0	0	0	0	0	0	0	0	110	0	0	0	0	0	0	0	0	0	0	0	0	0	0	0	0	0	0	0	0	0	0	0	0	0	0	0	0	0	0	0	0	0	k__Bacteria;p__Gemmatimonadota;c__Gemmatimonadetes;o__Gemmatimonadales;f__Gemmatimonadaceae;g__Gemmatimonas;
Candidatus_Obscuribacter	0	0	0	0	0	0	76	0	0	0	0	0	0	0	0	0	0	0	0	0	0	0	0	0	108	0	0	0	0	0	0	0	0	0	0	0	8	0	0	0	0	0	0	0	0	0	0	0	k__Bacteria;p__Cyanobacteria;c__Vampirivibrionia;o__Obscuribacterales;f__Obscuribacteraceae;g__Candidatus_Obscuribacter;
Dorea	0	0	0	0	0	0	0	0	0	0	0	0	0	0	0	107	0	0	0	0	0	0	0	0	0	0	0	0	0	0	0	0	0	0	0	0	0	0	0	0	0	0	0	0	0	0	0	0	k__Bacteria;p__Firmicutes;c__Clostridia;o__Lachnospirales;f__Lachnospiraceae;g__Dorea;
Lacibacter	0	0	0	0	0	0	0	0	0	0	0	0	0	0	0	0	0	0	0	0	0	0	0	0	0	0	0	0	0	0	0	0	0	0	0	0	0	28	0	0	0	0	0	106	0	0	0	0	k__Bacteria;p__Bacteroidota;c__Bacteroidia;o__Chitinophagales;f__Chitinophagaceae;g__Lacibacter;
Ignavigranum	0	0	0	0	0	0	103	0	0	0	0	0	0	0	23	0	0	0	0	0	0	0	0	0	0	0	0	0	0	0	0	0	79	0	0	0	0	0	0	0	0	0	0	0	0	0	0	0	k__Bacteria;p__Firmicutes;c__Bacilli;o__Lactobacillales;f__Aerococcaceae;g__Ignavigranum;
Nannocystis	0	0	0	0	0	0	0	0	0	0	0	0	0	0	0	0	0	0	0	0	0	0	0	0	0	0	0	0	0	0	0	0	0	0	0	0	0	0	0	0	0	102	0	0	0	0	0	0	k__Bacteria;p__Myxococcota;c__Polyangia;o__Nannocystales;f__Nannocystaceae;g__Nannocystis;
Symbiobacterium	0	0	0	0	0	0	0	0	0	0	0	0	0	0	0	100	0	0	0	0	0	0	0	0	0	0	0	0	0	0	0	0	0	0	0	0	0	0	0	0	0	0	0	0	0	0	0	0	k__Bacteria;p__Firmicutes;c__Symbiobacteriia;o__Symbiobacteriales;f__Symbiobacteraceae;g__Symbiobacterium;
unidentified_Neisseriaceae	0	0	0	0	0	0	0	0	0	0	0	0	0	0	0	0	0	0	0	0	0	0	0	0	0	0	0	0	0	0	0	0	0	0	0	0	0	0	0	0	0	0	0	97	0	0	0	0	k__Bacteria;p__Proteobacteria;c__Gammaproteobacteria;o__Burkholderiales;f__Neisseriaceae;g__unidentified_Neisseriaceae;
Rahnella1	0	0	0	0	0	0	0	0	1	0	0	0	0	0	95	0	0	0	0	0	0	0	0	0	0	0	0	0	0	0	0	0	0	0	0	0	0	0	0	0	0	0	0	0	0	0	0	0	k__Bacteria;p__Proteobacteria;c__Gammaproteobacteria;o__Enterobacterales;f__Yersiniaceae;g__Rahnella1;
Pajaroellobacter	0	0	0	0	0	0	0	0	0	0	0	0	0	0	0	0	0	0	0	0	0	0	0	0	0	0	0	0	0	0	93	0	0	0	0	0	0	0	0	0	0	0	0	0	0	0	0	0	k__Bacteria;p__Myxococcota;c__Polyangia;o__Polyangiales;f__Polyangiaceae;g__Pajaroellobacter;
Lachnospiraceae_NK3A20_group	0	0	0	0	0	0	0	0	0	0	0	0	0	0	0	0	0	0	0	0	0	0	0	0	0	0	0	0	0	0	0	0	0	0	0	0	0	0	0	0	0	88	0	0	0	0	0	0	k__Bacteria;p__Firmicutes;c__Clostridia;o__Lachnospirales;f__Lachnospiraceae;g__Lachnospiraceae_NK3A20_group;
Micavibrio	0	0	0	0	0	0	0	0	0	0	0	0	0	0	0	0	0	0	0	0	0	0	0	0	0	0	0	0	0	0	0	0	0	0	0	0	0	87	0	0	0	0	0	61	0	0	0	0	k__Bacteria;p__Proteobacteria;c__Alphaproteobacteria;o__Micavibrionales;f__Micavibrionaceae;g__Micavibrio;
Shuttleworthia	0	0	85	0	0	0	0	0	0	0	0	0	0	0	0	0	0	0	0	0	0	0	0	0	0	0	0	0	0	0	0	0	0	0	0	0	0	0	0	0	0	0	0	0	0	0	0	0	k__Bacteria;p__Firmicutes;c__Clostridia;o__Lachnospirales;f__Lachnospiraceae;g__Shuttleworthia;
Parapusillimonas	0	0	0	0	0	0	0	0	84	0	0	0	0	0	0	0	0	0	0	0	0	0	0	0	0	0	0	0	0	0	0	0	0	0	0	0	0	0	0	0	0	0	0	0	0	0	0	0	k__Bacteria;p__Proteobacteria;c__Gammaproteobacteria;o__Burkholderiales;f__Alcaligenaceae;g__Parapusillimonas;
Colidextribacter	0	0	0	0	0	0	0	0	0	0	0	0	0	0	0	83	0	0	0	0	0	0	0	0	0	0	0	0	0	0	0	0	0	0	0	0	0	0	0	0	0	0	0	0	0	0	0	0	k__Bacteria;p__Firmicutes;c__Clostridia;o__Oscillospirales;f__Oscillospiraceae;g__Colidextribacter;
Brooklawnia	0	0	0	0	0	0	0	0	0	0	0	0	0	0	0	0	0	0	0	0	0	0	0	0	0	0	0	0	0	0	0	0	0	0	0	0	0	0	0	0	0	0	0	0	82	0	0	0	k__Bacteria;p__Actinobacteriota;c__Actinobacteria;o__Propionibacteriales;f__Propionibacteriaceae;g__Brooklawnia;
Vagococcus	0	0	0	0	0	0	0	0	0	0	0	0	0	0	0	0	0	0	0	0	0	0	0	0	0	0	0	0	0	0	0	0	0	0	79	0	0	0	0	0	0	0	0	0	0	0	0	0	k__Bacteria;p__Firmicutes;c__Bacilli;o__Lactobacillales;f__Vagococcaceae;g__Vagococcus;
Halobacterium	0	0	0	0	0	0	0	79	0	0	0	0	0	0	0	0	0	0	0	0	0	0	0	0	0	0	0	0	0	0	0	0	0	0	0	0	0	0	0	0	0	0	0	0	0	0	0	0	k__Archaea;p__Halobacterota;c__Halobacteria;o__Halobacterales;f__Halobacteriaceae;g__Halobacterium;
Alcaligenes	0	0	0	0	0	0	0	0	0	0	0	0	0	0	0	0	0	0	0	0	0	0	0	0	0	0	0	0	0	0	0	0	0	0	0	0	0	0	0	0	0	0	0	0	0	0	0	78	k__Bacteria;p__Proteobacteria;c__Gammaproteobacteria;o__Burkholderiales;f__Alcaligenaceae;g__Alcaligenes;
Saccharopolyspora	0	0	0	0	0	0	0	0	0	0	0	0	0	0	0	0	0	74	0	0	0	0	0	0	0	0	0	0	0	0	0	0	0	0	0	0	0	0	0	0	0	0	45	0	0	0	0	0	k__Bacteria;p__Actinobacteriota;c__Actinobacteria;o__Pseudonocardiales;f__Pseudonocardiaceae;g__Saccharopolyspora;
Frondihabitans	0	0	0	0	0	0	0	0	0	0	0	0	0	0	0	0	0	0	0	0	0	0	0	0	0	0	0	0	0	0	0	0	0	73	0	0	0	0	0	0	0	0	0	0	0	0	0	0	k__Bacteria;p__Actinobacteriota;c__Actinobacteria;o__Micrococcales;f__Microbacteriaceae;g__Frondihabitans;
Caproiciproducens	0	0	0	0	0	0	0	0	0	0	0	0	0	0	0	0	0	0	0	0	0	0	0	0	0	0	0	0	0	0	0	0	0	0	0	0	0	0	0	0	0	0	0	73	0	0	0	0	k__Bacteria;p__Firmicutes;c__Clostridia;o__Oscillospirales;f__Ruminococcaceae;g__Caproiciproducens;
Johnsonella	0	0	0	44	0	0	0	0	0	0	0	0	0	0	0	65	0	0	0	0	0	0	0	0	73	0	0	0	0	0	11	0	0	0	0	0	0	0	0	0	0	0	0	0	0	0	0	0	k__Bacteria;p__Firmicutes;c__Clostridia;o__Lachnospirales;f__Lachnospiraceae;g__Johnsonella;
Anaerostipes	0	0	0	0	0	0	0	0	0	0	0	0	0	0	0	72	0	0	0	0	0	0	0	0	0	0	0	0	0	0	0	0	0	0	0	0	0	0	0	0	0	0	0	0	0	0	0	0	k__Bacteria;p__Firmicutes;c__Clostridia;o__Lachnospirales;f__Lachnospiraceae;g__Anaerostipes;
Phascolarctobacterium	0	0	0	0	0	0	0	0	0	0	0	0	0	0	0	71	0	0	0	0	0	0	0	0	0	0	0	0	0	0	0	0	0	0	0	0	0	0	0	0	0	0	0	0	0	0	0	0	k__Bacteria;p__Firmicutes;c__Negativicutes;o__Acidaminococcales;f__Acidaminococcaceae;g__Phascolarctobacterium;
Mycoplasma	0	0	0	0	0	0	0	0	0	0	0	71	0	0	0	0	0	0	0	0	0	0	0	0	0	0	0	0	0	0	0	0	0	0	0	0	0	0	0	0	0	0	0	0	0	0	0	0	k__Bacteria;p__Firmicutes;c__Bacilli;o__Mycoplasmatales;f__Mycoplasmataceae;g__Mycoplasma;
UCG-002	0	0	0	0	0	0	0	0	0	70	0	0	0	0	0	33	0	0	0	0	0	0	0	0	0	0	0	0	0	0	0	0	0	0	0	0	0	0	0	0	0	0	0	0	0	0	0	0	k__Bacteria;p__Firmicutes;c__Clostridia;o__Oscillospirales;f__Oscillospiraceae;g__UCG-002;
Rheinheimera	0	0	0	0	0	0	0	0	0	0	0	0	0	0	0	68	0	0	0	0	0	0	0	0	0	0	0	0	0	0	0	0	0	0	0	0	0	0	0	0	0	0	0	0	0	0	0	0	k__Bacteria;p__Proteobacteria;c__Gammaproteobacteria;o__Enterobacterales;f__Alteromonadaceae;g__Rheinheimera;
Providencia	0	5	0	0	0	0	0	0	0	0	0	0	0	0	0	0	0	0	0	0	0	0	0	0	68	0	0	0	0	0	0	0	0	0	0	0	0	0	0	0	0	0	0	0	0	0	0	0	k__Bacteria;p__Proteobacteria;c__Gammaproteobacteria;o__Enterobacterales;f__Morganellaceae;g__Providencia;
Ruminococcus	0	0	0	0	0	0	0	0	0	0	0	0	0	0	0	66	0	0	0	0	0	0	0	0	0	0	0	0	0	0	0	0	0	0	0	0	0	0	0	0	0	0	0	0	0	0	0	0	k__Bacteria;p__Firmicutes;c__Clostridia;o__Oscillospirales;f__Ruminococcaceae;g__Ruminococcus;
Nitrospira	0	0	0	0	0	0	0	0	0	0	0	0	0	0	66	0	0	0	0	0	0	0	0	0	0	0	0	0	0	37	0	0	0	0	0	0	0	0	0	0	0	0	0	0	0	0	0	0	k__Bacteria;p__Nitrospirota;c__Nitrospiria;o__Nitrospirales;f__Nitrospiraceae;g__Nitrospira;
Anaeroglobus	0	0	0	0	0	0	0	0	0	0	0	0	0	0	66	0	0	0	0	0	0	0	0	0	0	0	0	0	0	0	0	0	0	0	0	0	0	0	0	0	0	0	0	0	0	0	0	0	k__Bacteria;p__Firmicutes;c__Negativicutes;o__Veillonellales-Selenomonadales;f__Veillonellaceae;g__Anaeroglobus;
Tessaracoccus	0	0	0	0	0	0	0	63	0	0	0	0	0	0	0	0	0	0	0	0	0	0	0	0	0	0	0	0	0	0	0	0	0	0	0	0	0	0	0	0	0	0	0	0	8	0	0	0	k__Bacteria;p__Actinobacteriota;c__Actinobacteria;o__Propionibacteriales;f__Propionibacteriaceae;g__Tessaracoccus;
Enteroscipio	0	0	0	0	0	0	0	0	0	0	0	0	0	63	1	0	0	0	0	0	0	0	0	0	0	0	0	0	0	0	0	0	0	0	0	0	0	0	0	0	0	0	0	0	0	0	0	0	k__Bacteria;p__Actinobacteriota;c__Coriobacteriia;o__Coriobacteriales;f__Eggerthellaceae;g__Enteroscipio;
unidentified_Alphaproteobacteria	0	0	0	0	0	0	0	0	0	0	0	0	0	0	0	0	0	0	0	0	0	0	0	62	0	0	0	0	0	0	0	0	0	0	0	0	0	0	0	0	0	0	0	0	0	0	0	0	k__Bacteria;p__Proteobacteria;c__Alphaproteobacteria;o__unidentified_Alphaproteobacteria;f__unidentified_Alphaproteobacteria;g__unidentified_Alphaproteobacteria;
Rhodopseudomonas	0	0	0	0	0	0	0	0	62	0	0	0	0	12	0	0	0	0	0	0	0	0	0	0	0	0	0	0	0	0	0	0	0	0	0	0	0	0	0	0	0	0	0	0	0	0	0	0	k__Bacteria;p__Proteobacteria;c__Alphaproteobacteria;o__Rhizobiales;f__Xanthobacteraceae;g__Rhodopseudomonas;
FFCH7168	0	0	0	0	0	0	0	0	0	0	0	0	0	0	0	0	0	0	0	0	0	0	0	0	0	0	0	0	0	0	0	0	0	0	0	0	0	0	0	61	0	0	0	0	0	0	0	0	k__Bacteria;p__Chloroflexi;c__Chloroflexia;o__Chloroflexales;f__Chloroflexaceae;g__FFCH7168;
Oribacterium	0	0	0	61	0	0	42	0	0	0	0	1	0	0	0	0	0	0	0	0	0	0	0	0	0	0	0	0	0	0	0	0	0	0	0	0	41	0	0	13	0	0	0	0	0	0	0	0	k__Bacteria;p__Firmicutes;c__Clostridia;o__Lachnospirales;f__Lachnospiraceae;g__Oribacterium;
Methanobacterium	0	0	0	0	0	0	0	0	0	0	0	0	0	0	0	0	0	0	0	0	0	59	0	0	0	0	0	0	0	0	0	0	0	0	0	0	0	0	0	0	0	0	0	0	0	0	0	0	k__Archaea;p__Euryarchaeota;c__Methanobacteria;o__Methanobacteriales;f__Methanobacteriaceae;g__Methanobacterium;
Bauldia	0	0	0	0	0	0	0	0	0	0	0	0	0	0	0	0	0	0	0	0	0	0	0	0	0	0	0	0	0	0	0	0	0	0	0	0	0	59	0	0	0	0	0	0	0	0	0	0	k__Bacteria;p__Proteobacteria;c__Alphaproteobacteria;o__Rhizobiales;f__unidentified_Rhizobiales;g__Bauldia;
Fusicatenibacter	0	0	0	0	0	0	0	0	0	0	0	0	0	0	0	52	0	0	0	0	0	0	0	0	0	0	0	0	0	0	0	0	0	0	0	0	0	0	0	58	0	0	0	0	0	0	0	0	k__Bacteria;p__Firmicutes;c__Clostridia;o__Lachnospirales;f__Lachnospiraceae;g__Fusicatenibacter;
Bryobacter	0	0	0	0	0	0	0	0	0	0	0	0	0	0	0	0	0	0	8	0	0	0	0	0	0	0	58	0	0	0	0	0	0	0	0	0	0	0	0	0	0	0	0	0	0	0	0	0	k__Bacteria;p__Acidobacteriota;c__Acidobacteriae;o__Bryobacterales;f__Bryobacteraceae;g__Bryobacter;
OM27_clade	38	0	0	0	0	0	0	0	0	0	0	0	57	0	0	0	0	0	0	0	0	0	0	0	0	0	0	0	0	0	0	0	0	0	0	0	0	0	0	0	0	0	0	0	0	0	0	0	k__Bacteria;p__Bdellovibrionota;c__Bdellovibrionia;o__Bdellovibrionales;f__Bdellovibrionaceae;g__OM27_clade;
Rhizobacter	0	0	0	0	0	0	0	0	41	0	0	0	0	0	0	0	0	0	0	0	0	0	0	34	0	0	0	0	0	0	0	0	0	0	0	0	0	0	0	0	0	0	57	0	0	0	0	0	k__Bacteria;p__Proteobacteria;c__Gammaproteobacteria;o__Burkholderiales;f__Comamonadaceae;g__Rhizobacter;
Nakamurella	0	0	0	0	0	0	0	0	0	0	0	0	0	0	0	0	0	0	0	0	0	0	0	0	0	55	0	0	0	0	0	0	0	0	0	0	0	0	0	0	0	0	0	0	0	0	0	0	k__Bacteria;p__Actinobacteriota;c__Actinobacteria;o__Frankiales;f__Nakamurellaceae;g__Nakamurella;
Natronomonas	0	0	0	0	0	0	0	0	0	0	0	0	0	0	0	0	0	0	0	0	0	0	0	0	0	0	0	0	0	0	0	0	0	0	0	0	55	0	0	0	0	0	0	0	0	0	0	0	k__Archaea;p__Halobacterota;c__Halobacteria;o__Halobacterales;f__Halomicrobiaceae;g__Natronomonas;
Butyricimonas	0	0	0	0	0	0	0	0	0	0	0	0	0	0	54	1	0	0	0	0	0	0	0	0	0	0	0	0	0	0	0	0	0	0	0	0	0	0	0	0	0	0	0	0	0	0	0	0	k__Bacteria;p__Bacteroidota;c__Bacteroidia;o__Bacteroidales;f__Marinifilaceae;g__Butyricimonas;
Bilophila	0	0	0	0	0	0	0	0	0	0	0	0	0	0	0	53	0	0	0	0	0	0	0	0	0	0	0	0	0	0	0	0	0	0	0	0	0	0	0	0	0	0	0	0	0	0	0	0	k__Bacteria;p__Desulfobacterota;c__Desulfovibrionia;o__Desulfovibrionales;f__Desulfovibrionaceae;g__Bilophila;
F0058	0	0	0	0	0	0	0	0	0	0	0	0	0	0	0	0	0	0	0	0	0	0	0	0	0	0	0	0	0	0	0	0	0	0	0	0	0	0	0	51	0	0	0	0	0	0	0	0	k__Bacteria;p__Bacteroidota;c__Bacteroidia;o__Bacteroidales;f__Paludibacteraceae;g__F0058;
[Ruminococcus]_torques_group	0	0	0	0	0	0	0	0	0	0	0	0	0	0	0	49	0	0	0	0	0	0	0	0	0	0	0	0	0	0	0	0	0	0	0	0	0	0	0	0	0	0	0	0	0	0	0	0	k__Bacteria;p__Firmicutes;c__Clostridia;o__Lachnospirales;f__Lachnospiraceae;g__[Ruminococcus]_torques_group;
Chelatococcus	0	0	0	4	0	0	0	0	0	0	0	0	0	0	47	0	0	0	0	0	0	0	0	0	0	0	0	0	0	0	0	0	0	0	0	0	0	0	0	0	0	0	0	0	0	0	0	0	k__Bacteria;p__Proteobacteria;c__Alphaproteobacteria;o__Rhizobiales;f__Beijerinckiaceae;g__Chelatococcus;
Thermosinus	0	0	0	46	0	0	0	0	0	0	0	0	0	0	0	0	0	0	0	0	0	0	0	0	0	0	0	0	0	0	0	0	0	0	0	0	0	0	0	0	0	0	0	0	0	0	0	0	k__Bacteria;p__Firmicutes;c__Negativicutes;o__Veillonellales-Selenomonadales;f__Sporomusaceae;g__Thermosinus;
Fimbriiglobus	0	0	0	0	0	0	0	0	0	0	0	0	0	0	0	0	0	0	45	0	0	0	0	0	0	0	0	0	0	0	0	0	0	0	0	0	0	0	0	0	0	0	0	0	0	0	0	0	k__Bacteria;p__Planctomycetota;c__Planctomycetes;o__Gemmatales;f__Gemmataceae;g__Fimbriiglobus;
Opitutus	0	0	0	0	0	0	0	0	0	0	0	0	0	0	0	0	0	0	0	0	0	0	0	0	0	0	0	0	0	0	0	0	0	0	0	0	0	0	0	0	0	0	0	0	0	0	42	0	k__Bacteria;p__Verrucomicrobiota;c__Verrucomicrobiae;o__Opitutales;f__Opitutaceae;g__Opitutus;
Nibrella	0	0	0	0	0	0	0	0	0	0	0	0	0	0	41	0	0	0	0	0	0	0	0	0	0	0	0	0	0	0	0	0	0	0	0	0	0	0	0	0	0	0	0	0	0	0	0	0	k__Bacteria;p__Bacteroidota;c__Bacteroidia;o__Cytophagales;f__Spirosomaceae;g__Nibrella;
Ottowia	0	41	0	0	0	0	0	0	0	0	0	0	0	36	0	0	0	0	0	0	0	0	0	0	0	0	0	0	0	0	0	0	0	0	0	0	0	0	0	0	0	0	0	0	0	0	0	0	k__Bacteria;p__Proteobacteria;c__Gammaproteobacteria;o__Burkholderiales;f__Comamonadaceae;g__Ottowia;
Scardovia	0	0	0	0	0	0	0	0	0	0	0	0	0	0	39	29	0	0	0	0	0	0	0	0	0	0	0	0	0	0	0	0	0	0	0	0	0	0	0	37	0	0	0	0	0	0	0	0	k__Bacteria;p__Actinobacteriota;c__Actinobacteria;o__Bifidobacteriales;f__Bifidobacteriaceae;g__Scardovia;
Streptosporangium	0	0	0	0	0	0	0	0	0	0	0	38	0	0	0	0	0	0	0	0	0	0	0	0	0	0	0	0	0	0	0	0	0	0	0	0	0	0	0	0	0	0	0	0	0	0	0	0	k__Bacteria;p__Actinobacteriota;c__Actinobacteria;o__Streptosporangiales;f__Streptosporangiaceae;g__Streptosporangium;
Pir4_lineage	0	0	0	0	0	0	0	0	0	0	0	0	0	0	0	0	0	0	37	0	0	0	0	0	0	0	0	0	0	0	0	0	0	0	0	0	0	0	0	0	0	0	0	0	0	0	0	0	k__Bacteria;p__Planctomycetota;c__Planctomycetes;o__Pirellulales;f__Pirellulaceae;g__Pir4_lineage;
Ruminiclostridium	0	0	0	0	0	0	0	0	0	0	0	37	0	0	0	0	0	0	0	0	0	0	0	0	0	0	0	0	0	0	0	0	0	0	0	0	0	0	0	0	0	0	0	0	0	0	0	0	k__Bacteria;p__Firmicutes;c__Clostridia;o__Oscillospirales;f__Hungateiclostridiaceae;g__Ruminiclostridium;
Candidatus_Solibacter	35	0	0	0	0	0	0	0	0	0	0	0	0	0	0	0	0	0	0	0	0	0	0	0	0	0	0	0	0	0	0	0	0	0	0	0	0	0	0	0	0	0	0	0	0	0	0	0	k__Bacteria;p__Acidobacteriota;c__Acidobacteriae;o__Solibacterales;f__Solibacteraceae;g__Candidatus_Solibacter;
Actinobaculum	0	0	0	0	0	0	0	0	0	0	0	35	0	0	0	0	0	0	0	0	0	0	0	0	0	0	0	0	0	0	0	0	0	0	0	0	0	0	0	0	0	0	0	0	0	0	0	0	k__Bacteria;p__Actinobacteriota;c__Actinobacteria;o__Actinomycetales;f__Actinomycetaceae;g__Actinobaculum;
PMMR1	0	0	0	0	0	0	0	0	0	0	0	0	33	0	0	0	0	0	0	0	0	0	0	0	0	0	0	0	0	0	0	0	0	0	0	0	0	0	0	0	0	0	0	0	0	0	0	0	k__Bacteria;p__Proteobacteria;c__Alphaproteobacteria;o__Caulobacterales;f__Caulobacteraceae;g__PMMR1;
Propionibacterium	0	0	0	1	0	0	0	0	0	0	0	0	0	0	0	3	0	0	0	0	0	0	22	0	0	0	0	0	0	0	0	0	0	0	0	0	0	0	0	0	0	0	0	0	33	0	0	0	k__Bacteria;p__Actinobacteriota;c__Actinobacteria;o__Propionibacteriales;f__Propionibacteriaceae;g__Propionibacterium;
TM7a	0	0	0	0	0	0	0	0	0	0	0	0	0	0	0	0	0	0	0	0	0	0	0	0	0	0	0	0	0	0	0	0	0	0	0	0	0	6	0	0	25	0	0	0	0	0	0	32	k__Bacteria;p__Patescibacteria;c__Saccharimonadia;o__Saccharimonadales;f__Saccharimonadaceae;g__TM7a;
Marinilutecoccus	0	0	0	0	0	0	0	0	0	0	0	0	0	0	0	0	0	0	0	0	0	0	0	0	0	0	0	0	0	0	0	0	0	0	0	0	0	0	0	0	0	0	32	0	0	0	0	0	k__Bacteria;p__Actinobacteriota;c__Actinobacteria;o__Propionibacteriales;f__Propionibacteriaceae;g__Marinilutecoccus;
Haoranjiania	0	31	0	0	0	0	0	0	0	0	0	0	0	0	0	0	0	0	1	0	0	0	0	0	0	0	0	0	0	0	0	0	0	0	0	0	0	0	3	0	0	0	0	0	0	1	1	0	k__Bacteria;p__Bacteroidota;c__Bacteroidia;o__Chitinophagales;f__Chitinophagaceae;g__Haoranjiania;
Propioniferax	0	0	0	0	0	0	31	0	0	0	0	0	0	0	0	0	0	0	0	0	0	0	0	0	0	0	0	0	0	0	0	0	0	0	0	0	0	0	0	0	0	0	0	0	0	0	0	0	k__Bacteria;p__Actinobacteriota;c__Actinobacteria;o__Propionibacteriales;f__Propionibacteriaceae;g__Propioniferax;
Devosia	0	0	0	0	0	0	0	0	0	0	0	0	0	0	0	0	0	0	0	0	0	0	0	0	0	0	0	0	0	0	0	0	0	0	0	0	0	0	0	0	0	0	0	28	0	0	0	0	k__Bacteria;p__Proteobacteria;c__Alphaproteobacteria;o__Rhizobiales;f__Devosiaceae;g__Devosia;
Roseburia	0	0	0	0	0	0	0	0	0	0	0	0	0	0	0	28	0	0	0	0	0	0	0	0	0	0	0	0	0	0	0	0	0	0	0	0	0	0	0	0	0	0	0	0	0	0	0	0	k__Bacteria;p__Firmicutes;c__Clostridia;o__Lachnospirales;f__Lachnospiraceae;g__Roseburia;
Trichococcus	0	0	0	0	0	0	0	0	0	0	0	0	0	0	0	27	0	0	0	0	0	0	0	0	0	0	0	0	0	0	0	0	0	0	0	0	0	0	0	0	0	0	0	3	0	0	0	0	k__Bacteria;p__Firmicutes;c__Bacilli;o__Lactobacillales;f__Carnobacteriaceae;g__Trichococcus;
unidentified_Cardiobacteriaceae	0	0	0	0	0	0	0	0	0	0	0	0	0	0	12	0	0	0	0	0	0	0	0	0	0	0	0	0	0	0	0	0	0	0	0	0	26	0	0	0	0	0	0	0	0	0	0	0	k__Bacteria;p__Proteobacteria;c__Gammaproteobacteria;o__Cardiobacteriales;f__Cardiobacteriaceae;g__unidentified_Cardiobacteriaceae;
Novibacillus	0	26	0	1	0	0	0	0	0	0	0	0	0	0	0	0	0	0	0	0	0	0	0	0	0	0	0	0	0	0	0	0	0	0	0	0	0	0	0	0	0	0	0	0	0	0	0	0	k__Bacteria;p__Firmicutes;c__Bacilli;o__Thermoactinomycetales;f__Thermoactinomycetaceae;g__Novibacillus;
unidentified_Chitinophagaceae	0	0	0	0	0	0	0	0	0	0	0	0	0	0	0	0	0	0	0	0	0	0	0	0	0	0	0	0	0	0	0	0	0	0	0	0	0	0	0	24	0	0	0	18	0	0	0	0	k__Bacteria;p__Bacteroidota;c__Bacteroidia;o__Chitinophagales;f__Chitinophagaceae;g__unidentified_Chitinophagaceae;
Hirschia	0	0	0	0	0	0	0	0	0	0	0	0	0	0	0	0	0	0	0	0	0	0	0	0	0	0	0	0	0	0	0	0	0	0	0	0	0	0	0	23	0	0	0	0	0	0	0	0	k__Bacteria;p__Proteobacteria;c__Alphaproteobacteria;o__Caulobacterales;f__Hyphomonadaceae;g__Hirschia;
Niabella	0	0	0	0	0	0	0	0	0	0	0	0	0	0	0	0	0	0	0	0	0	0	0	0	0	0	0	0	0	0	0	0	0	0	0	0	0	0	0	23	0	0	7	0	0	0	0	0	k__Bacteria;p__Bacteroidota;c__Bacteroidia;o__Chitinophagales;f__Chitinophagaceae;g__Niabella;
Weissella	0	0	0	0	0	0	0	0	0	0	0	0	0	0	0	22	0	0	0	0	0	0	0	0	0	0	0	0	0	0	0	0	0	0	0	0	0	0	0	0	0	0	0	0	0	0	0	0	k__Bacteria;p__Firmicutes;c__Bacilli;o__Lactobacillales;f__Lactobacillaceae;g__Weissella;
Rhodanobacter	0	0	0	0	0	0	0	0	0	0	0	0	0	0	0	0	0	0	0	0	0	0	22	0	0	0	0	0	0	0	0	0	0	0	0	0	0	0	0	0	0	0	0	0	0	0	0	0	k__Bacteria;p__Proteobacteria;c__Gammaproteobacteria;o__Xanthomonadales;f__Rhodanobacteraceae;g__Rhodanobacter;
Thermus	0	0	0	0	0	0	0	0	0	0	0	0	0	0	0	0	0	0	0	0	0	0	0	0	0	0	0	0	0	0	0	0	0	0	0	0	0	0	0	0	0	0	0	0	21	12	0	0	k__Bacteria;p__Deinococcota;c__Deinococci;o__Thermales;f__Thermaceae;g__Thermus;
Cephaloticoccus	0	0	0	0	0	0	0	0	0	0	0	0	0	0	0	0	0	0	0	0	0	0	0	0	0	0	0	0	0	0	0	0	0	0	0	0	0	21	0	0	0	0	0	4	0	0	0	0	k__Bacteria;p__Verrucomicrobiota;c__Verrucomicrobiae;o__Opitutales;f__Opitutaceae;g__Cephaloticoccus;
Fructilactobacillus	0	0	0	0	0	0	0	0	0	0	0	0	0	0	21	0	0	0	0	0	0	0	0	0	0	0	0	0	0	0	0	0	0	0	0	0	0	0	0	0	0	0	0	0	0	0	0	0	k__Bacteria;p__Firmicutes;c__Bacilli;o__Lactobacillales;f__Lactobacillaceae;g__Fructilactobacillus;
Conexibacter	0	0	0	0	0	0	0	0	0	0	0	0	0	0	0	0	0	0	0	0	0	0	0	0	0	0	0	0	0	0	0	0	0	0	0	0	0	0	0	20	0	0	0	0	0	0	0	0	k__Bacteria;p__Actinobacteriota;c__Thermoleophilia;o__Solirubrobacterales;f__Solirubrobacteraceae;g__Conexibacter;
Raineyella	0	0	0	0	0	0	0	0	0	0	0	0	0	0	0	0	0	0	0	0	0	0	0	0	0	0	0	0	0	0	0	0	0	0	0	0	0	0	0	20	0	0	0	0	0	0	0	0	k__Bacteria;p__Actinobacteriota;c__Actinobacteria;o__Propionibacteriales;f__Propionibacteriaceae;g__Raineyella;
unidentified_Selenomonadaceae	0	0	0	0	0	0	0	0	0	0	0	0	0	0	0	0	0	0	0	0	0	0	0	0	0	0	0	0	0	0	0	0	0	0	0	0	0	0	0	0	0	0	0	0	0	0	0	20	k__Bacteria;p__Firmicutes;c__Negativicutes;o__Veillonellales-Selenomonadales;f__Selenomonadaceae;g__unidentified_Selenomonadaceae;
[Eubacterium]_brachy_group	0	0	0	0	0	0	0	0	0	0	0	0	0	0	18	9	0	0	0	0	0	0	0	0	0	0	0	0	0	0	0	0	0	0	0	0	0	0	0	0	0	0	0	0	0	0	0	0	k__Bacteria;p__Firmicutes;c__Clostridia;o__Peptostreptococcales-Tissierellales;f__Anaerovoracaceae;g__[Eubacterium]_brachy_group;
Butyricicoccus	0	0	0	0	0	0	0	0	0	0	0	0	0	0	0	18	0	0	0	0	0	0	0	0	0	0	0	0	0	0	0	0	0	0	0	0	0	0	0	0	0	0	0	0	0	0	0	0	k__Bacteria;p__Firmicutes;c__Clostridia;o__Oscillospirales;f__Butyricicoccaceae;g__Butyricicoccus;
Succiniclasticum	0	0	0	0	0	0	0	0	0	0	0	0	0	0	0	0	0	0	0	0	0	0	0	0	0	0	0	0	0	0	17	0	0	0	0	0	0	0	0	0	0	0	0	0	0	0	0	0	k__Bacteria;p__Firmicutes;c__Negativicutes;o__Acidaminococcales;f__Acidaminococcaceae;g__Succiniclasticum;
Xanthobacter	0	0	0	0	0	0	0	0	0	0	0	0	0	0	0	0	0	0	0	0	0	0	0	0	0	0	0	0	0	0	0	0	0	0	0	0	0	15	0	0	0	0	0	0	0	0	0	0	k__Bacteria;p__Proteobacteria;c__Alphaproteobacteria;o__Rhizobiales;f__Xanthobacteraceae;g__Xanthobacter;
Ohtaekwangia	0	0	0	0	0	0	0	0	0	0	0	0	0	0	15	0	0	0	0	0	0	0	0	0	0	0	0	0	0	0	0	0	0	0	0	0	0	0	0	0	0	0	0	0	0	0	0	0	k__Bacteria;p__Bacteroidota;c__Bacteroidia;o__Cytophagales;f__Microscillaceae;g__Ohtaekwangia;
Agromyces	0	0	0	0	0	0	0	0	0	0	0	0	0	15	0	0	0	0	0	0	0	0	0	0	0	0	0	0	0	0	0	0	0	0	0	0	0	0	0	0	0	0	0	0	0	0	0	0	k__Bacteria;p__Actinobacteriota;c__Actinobacteria;o__Micrococcales;f__Microbacteriaceae;g__Agromyces;
Limosilactobacillus	0	0	0	0	0	0	0	0	0	0	0	0	0	0	0	0	0	0	0	0	0	0	0	0	0	0	0	0	0	0	0	0	0	0	0	0	0	0	0	0	0	0	0	14	0	0	0	0	k__Bacteria;p__Firmicutes;c__Bacilli;o__Lactobacillales;f__Lactobacillaceae;g__Limosilactobacillus;
Trueperella	0	0	0	0	0	0	0	0	0	0	0	0	0	13	0	0	0	0	0	0	0	0	0	0	0	0	0	0	0	0	0	0	0	0	0	0	0	0	0	0	0	0	0	0	0	0	0	0	k__Bacteria;p__Actinobacteriota;c__Actinobacteria;o__Actinomycetales;f__Actinomycetaceae;g__Trueperella;
Laceyella	0	0	0	0	0	0	0	0	0	0	0	0	0	13	0	0	0	0	0	0	0	0	0	0	0	0	0	0	0	0	0	0	0	0	0	0	0	0	0	0	0	0	0	0	0	0	0	0	k__Bacteria;p__Firmicutes;c__Bacilli;o__Thermoactinomycetales;f__Thermoactinomycetaceae;g__Laceyella;
Pseudopropionibacterium	12	0	0	0	0	0	0	0	0	0	0	0	0	0	0	0	0	0	0	0	0	0	0	0	0	0	0	0	0	0	0	0	0	0	0	0	0	0	0	0	0	0	0	0	0	0	0	0	k__Bacteria;p__Actinobacteriota;c__Actinobacteria;o__Propionibacteriales;f__Propionibacteriaceae;g__Pseudopropionibacterium;
Izhakiella	0	0	0	0	0	0	0	0	0	0	0	0	0	0	0	0	0	0	0	0	0	0	0	0	0	0	0	0	0	0	0	0	0	0	0	0	0	0	0	12	0	0	0	0	0	0	0	0	k__Bacteria;p__Proteobacteria;c__Gammaproteobacteria;o__Enterobacterales;f__Erwiniaceae;g__Izhakiella;
Candidatus_Saccharimonas	0	0	0	0	0	0	0	0	0	0	0	0	0	11	0	1	0	0	0	0	0	0	0	0	0	0	0	0	0	0	0	0	0	0	0	0	0	0	0	0	0	0	0	0	0	0	0	0	k__Bacteria;p__Patescibacteria;c__Saccharimonadia;o__Saccharimonadales;f__Saccharimonadaceae;g__Candidatus_Saccharimonas;
Pedomicrobium	0	0	0	0	0	0	0	0	0	0	0	0	0	0	0	10	0	0	0	0	0	0	0	6	0	0	0	0	0	0	0	0	0	0	0	0	0	0	0	0	0	0	0	0	0	0	0	0	k__Bacteria;p__Proteobacteria;c__Alphaproteobacteria;o__Rhizobiales;f__Hyphomicrobiaceae;g__Pedomicrobium;
Sporocytophaga	0	0	0	0	0	0	0	10	0	0	0	0	0	0	0	0	0	0	0	0	0	0	0	0	0	0	0	0	0	0	0	0	0	0	0	0	0	0	0	0	0	0	0	0	0	0	0	0	k__Bacteria;p__Bacteroidota;c__Bacteroidia;o__Cytophagales;f__Cytophagaceae;g__Sporocytophaga;
Microlunatus	0	0	0	0	0	0	0	0	0	0	0	0	0	0	1	0	0	0	0	0	0	0	0	0	0	0	0	0	0	0	0	0	0	0	0	0	0	0	0	10	0	0	0	0	0	0	0	0	k__Bacteria;p__Actinobacteriota;c__Actinobacteria;o__Propionibacteriales;f__Propionibacteriaceae;g__Microlunatus;
Rhizomicrobium	0	0	0	0	0	0	0	0	0	0	0	0	0	0	0	0	0	0	0	0	0	0	0	0	0	0	0	0	0	0	0	0	0	0	0	0	0	0	0	0	0	0	10	0	0	0	0	0	k__Bacteria;p__Proteobacteria;c__Alphaproteobacteria;o__Micropepsales;f__Micropepsaceae;g__Rhizomicrobium;
CL500-29_marine_group	0	0	0	0	0	0	0	0	0	0	0	0	0	0	0	0	0	0	0	0	0	0	0	0	0	8	0	0	0	0	0	0	0	0	0	0	0	0	0	10	0	0	0	0	0	0	0	0	k__Bacteria;p__Actinobacteriota;c__Acidimicrobiia;o__Microtrichales;f__Ilumatobacteraceae;g__CL500-29_marine_group;
Chryseomicrobium	0	0	0	0	0	2	0	0	0	0	0	0	0	9	0	0	0	0	0	0	0	0	0	0	0	0	0	0	0	0	0	0	0	0	0	0	0	0	0	0	0	0	0	0	0	0	0	0	k__Bacteria;p__Firmicutes;c__Bacilli;o__Bacillales;f__Planococcaceae;g__Chryseomicrobium;
Coprobacter	0	0	0	0	0	0	0	0	0	0	0	0	0	0	0	7	0	0	0	0	0	0	0	0	0	0	0	0	0	0	0	0	0	0	0	0	0	0	0	0	0	0	0	0	0	0	0	0	k__Bacteria;p__Bacteroidota;c__Bacteroidia;o__Bacteroidales;f__Barnesiellaceae;g__Coprobacter;
IMCC26207	0	0	0	0	0	0	0	0	0	0	0	0	0	0	0	0	0	0	0	0	0	0	0	0	0	0	0	0	0	0	7	0	0	0	0	0	0	0	0	0	0	0	0	0	0	0	0	0	k__Bacteria;p__Actinobacteriota;c__Acidimicrobiia;o__Microtrichales;f__Microtrichaceae;g__IMCC26207;
Gemmata	0	0	0	0	0	0	0	0	0	0	0	0	0	0	0	0	0	0	0	0	0	0	0	0	0	6	0	0	0	0	0	0	0	0	0	0	0	0	0	0	0	0	0	0	0	0	0	0	k__Bacteria;p__Planctomycetota;c__Planctomycetes;o__Gemmatales;f__Gemmataceae;g__Gemmata;
Planctopirus	0	0	0	0	0	0	0	0	0	0	0	0	0	0	0	0	0	0	5	0	0	0	0	0	0	0	0	0	0	0	0	0	0	0	0	0	0	0	0	0	0	0	0	0	0	0	0	0	k__Bacteria;p__Planctomycetota;c__Planctomycetes;o__Planctomycetales;f__Schlesneriaceae;g__Planctopirus;
unidentified_[Eubacterium]_coprostanoligenes_group	0	0	0	0	0	0	0	0	0	0	0	0	0	0	0	5	0	0	0	0	0	0	0	0	0	0	0	0	0	0	0	0	0	0	0	0	0	0	0	0	0	0	0	0	0	0	0	0	k__Bacteria;p__Firmicutes;c__Clostridia;o__Oscillospirales;f__[Eubacterium]_coprostanoligenes_group;g__unidentified_[Eubacterium]_coprostanoligenes_group;
Aquisphaera	0	0	0	0	0	0	0	0	0	0	0	0	0	0	0	0	0	0	0	0	0	0	0	0	0	0	0	0	0	0	0	0	0	0	0	0	0	0	0	0	0	0	4	0	0	0	0	0	k__Bacteria;p__Planctomycetota;c__Planctomycetes;o__Isosphaerales;f__Isosphaeraceae;g__Aquisphaera;
Mucilaginibacter	0	0	0	0	0	0	0	0	0	0	0	0	0	0	0	0	0	0	0	0	0	0	0	0	0	0	0	0	0	0	0	0	0	0	0	0	0	0	0	0	0	0	4	0	0	0	0	0	k__Bacteria;p__Bacteroidota;c__Bacteroidia;o__Sphingobacteriales;f__Sphingobacteriaceae;g__Mucilaginibacter;
Others	1694	2378	3204	6391	91348	1185	4251	27313	5091	9646	1639	3736	5284	1864	1872	8511	1428	1954	33205	5069	10104	16456	1353	3310	2275	8200	14610	7218	2390	7392	2399	2925	7201	12992	657	6153	3372	20540	32552	8568	21713	9345	22853	14192	16049	9160	4410	1210	Others

## Sheet: Table S10
Table S10. Counts represent species-level abundance.
Taxonomy	APE1.1	APE1.2	APE1.3	APE1.4	APE1.5	APE1.6	APE2.1	APE2.2	APE2.3	APE2.4	APE2.5	APE2.6	APE3.1	APE3.2	APE3.3	APE3.4	APE3.5	APE3.6	BPF4.1	BPF4.3	BPF4.4	BPF4.5	BPF4.6	BPF5.1	BPF5.2	BPF5.3	BPF5.4	BPF5.5	BPF5.6	BPF6.1	BPF6.2	BPF6.3	BPF6.4	BPF6.5	BPF6.6	ABMK7.1	ABMK7.2	ABMK7.3	ABM8.1	ABM8.2	ABM8.3	ABM9.1	ABM9.2	ABM9.3	ABK10.3	ABK10.4	ABK10.5	ABK10.6	Tax_detail
Paracoccus_yeei	0	184	2725	398	226	0	172	560	0	1702	1	441	0	294	94	1587	0	76	1021	142	753	0	0	2	324	64	1317	306	333	0	315	1939	4129	121	0	0	203	0	1328	584	3	0	312	0	1486	67306	127	12	k__Bacteria;p__Proteobacteria;c__Alphaproteobacteria;o__Rhodobacterales;f__Rhodobacteraceae;g__Paracoccus;s__Paracoccus_yeei;
Corynebacterium_tuberculostearicum	1303	2097	1236	4179	137	109	18059	1465	1973	4465	1491	3807	250	1035	44012	5483	1885	2706	5831	4300	14888	1393	2466	1086	2715	3811	13328	522	14384	1513	2088	2295	5130	1069	5291	1370	2676	101	4127	6098	943	3830	1707	313	21246	10638	4002	7811	k__Bacteria;p__Actinobacteriota;c__Actinobacteria;o__Corynebacteriales;f__Corynebacteriaceae;g__Corynebacterium;s__Corynebacterium_tuberculostearicum;
Polynucleobacter_asymbioticus	62	0	0	0	0	0	0	0	0	0	0	0	108	0	47	0	0	0	0	0	0	0	0	0	0	0	0	0	0	0	0	0	0	0	0	0	3	42684	5	1	36852	2	3	27844	3	0	0	0	k__Bacteria;p__Proteobacteria;c__Gammaproteobacteria;o__Burkholderiales;f__Burkholderiaceae;g__Polynucleobacter;s__Polynucleobacter_asymbioticus;
Anoxybacillus_flavithermus	0	21	0	40743	0	428	11	0	339	0	0	0	0	0	128	148	0	0	0	0	0	0	0	0	0	0	0	0	22	0	0	0	0	0	0	0	0	0	0	0	0	0	0	0	0	0	0	0	k__Bacteria;p__Firmicutes;c__Bacilli;o__Bacillales;f__Bacillaceae;g__Anoxybacillus;s__Anoxybacillus_flavithermus;
Cutibacterium_acnes	434	1094	1223	3248	39	67	11426	592	13441	1333	260	397	215	412	902	371	277	656	5265	5219	2557	4	863	822	980	3516	7235	79	2617	160	616	2616	476	17	203	3670	844	92	7282	1693	1171	2351	547	301	38584	11316	730	2320	k__Bacteria;p__Actinobacteriota;c__Actinobacteria;o__Propionibacteriales;f__Propionibacteriaceae;g__Cutibacterium;s__Cutibacterium_acnes;
Rothia_mucilaginosa	122	390	0	284	0	0	0	0	0	190	152	0	0	385	34472	412	187	1323	0	482	1187	0	346	0	300	2989	3844	0	2178	1	355	1	2184	4375	2	0	0	0	439	3763	2	451	187	0	2675	129	1805	0	k__Bacteria;p__Actinobacteriota;c__Actinobacteria;o__Micrococcales;f__Micrococcaceae;g__Rothia;s__Rothia_mucilaginosa;
Moraxella_osloensis	354	405	708	4627	69	1439	1093	673	1944	623	582	1295	170	712	633	216	32	178	861	0	791	3746	1773	523	355	7881	4353	877	295	0	860	766	1242	1513	585	1681	811	10	31514	1448	2135	120	902	19	1251	1818	52	458	k__Bacteria;p__Proteobacteria;c__Gammaproteobacteria;o__Pseudomonadales;f__Moraxellaceae;g__Enhydrobacter;s__Moraxella_osloensis;
Ralstonia_pickettii	2806	281	752	3979	616	326	2602	274	2021	10858	1809	1470	3281	26	234	421	505	24	24551	161	9989	10703	1037	3300	124	852	6684	1447	274	24319	157	231	3495	1770	86	9438	249	331	27478	34	1372	7955	72	687	219	315	843	104	k__Bacteria;p__Proteobacteria;c__Gammaproteobacteria;o__Burkholderiales;f__Burkholderiaceae;g__Ralstonia;s__Ralstonia_pickettii;
Peptoniphilus_duerdenii	0	15129	0	107	0	0	1	20264	574	1780	0	0	0	8071	81	2144	776	195	0	2283	0	0	0	68	19331	971	900	0	573	0	16979	0	1	0	108	0	27275	0	0	17078	0	66	9568	0	2476	4545	7615	157	k__Bacteria;p__Firmicutes;c__Clostridia;o__Peptostreptococcales-Tissierellales;f__Family_XI;g__Peptoniphilus;s__Peptoniphilus_duerdenii;
Acinetobacter_lwoffii	0	843	0	1450	16222	0	277	1280	0	84	492	0	0	795	119	64	0	107	0	0	0	0	511	0	803	24392	415	0	0	0	913	1	0	112	0	0	1144	0	26970	1744	1	0	283	0	0	0	0	216	k__Bacteria;p__Proteobacteria;c__Gammaproteobacteria;o__Pseudomonadales;f__Moraxellaceae;g__Acinetobacter;s__Acinetobacter_lwoffii;
Peptoniphilus_lacrimalis	0	15942	16	16	0	0	143	24175	1304	285	0	954	0	6486	248	3253	609	21	0	839	366	0	0	0	18060	268	3905	0	485	0	22569	32	318	0	0	331	21671	0	0	11775	0	0	9922	0	2322	3271	6289	429	k__Bacteria;p__Firmicutes;c__Clostridia;o__Peptostreptococcales-Tissierellales;f__Family_XI;g__Peptoniphilus;s__Peptoniphilus_lacrimalis;
Corynebacterium_propinquum	0	0	139	0	0	0	122	0	0	0	0	0	0	18	23766	10	0	0	0	0	0	0	0	143	8	0	0	0	0	0	30	0	0	0	0	0	0	0	0	571	1	20	0	0	0	0	0	0	k__Bacteria;p__Actinobacteriota;c__Actinobacteria;o__Corynebacteriales;f__Corynebacteriaceae;g__Corynebacterium;s__Corynebacterium_propinquum;
Enterococcus_cecorum	0	0	0	19705	0	0	0	0	0	0	0	0	0	0	0	0	0	0	0	0	0	0	0	0	0	0	0	0	27	0	0	0	0	118	0	0	0	0	0	0	0	0	0	0	0	0	0	0	k__Bacteria;p__Firmicutes;c__Bacilli;o__Lactobacillales;f__Enterococcaceae;g__Enterococcus;s__Enterococcus_cecorum;
Kocuria_rhizophila	287	3726	479	10201	0	257	1854	3563	3177	4384	0	2	11	4793	1646	5469	1148	1403	2863	4176	6071	2787	3236	1383	3631	1678	7707	953	6778	0	3932	452	9477	916	3632	5169	3831	33	4476	10141	2830	8193	3707	374	10728	15176	4832	4135	k__Bacteria;p__Actinobacteriota;c__Actinobacteria;o__Micrococcales;f__Micrococcaceae;g__Kocuria;s__Kocuria_rhizophila;
Micrococcus_luteus	38	5790	1684	4821	151	475	2226	5539	3111	4495	2097	2140	851	3018	3040	4145	1941	1250	1257	1131	9440	0	2302	938	8068	6577	10327	1071	4965	4338	7766	1127	2856	1451	3515	1439	5996	7	6165	13179	1513	466	8250	0	9493	13081	1768	3360	k__Bacteria;p__Actinobacteriota;c__Actinobacteria;o__Micrococcales;f__Micrococcaceae;g__Micrococcus;s__Micrococcus_luteus;
Actinomyces_naeslundii	169	261	162	372	0	0	1125	618	456	0	0	0	0	123	452	582	156	70	626	2167	665	0	341	170	338	649	69	441	541	0	123	863	824	0	162	465	211	0	0	12487	0	365	321	0	3060	963	554	224	k__Bacteria;p__Actinobacteriota;c__Actinobacteria;o__Actinomycetales;f__Actinomycetaceae;g__Actinomyces;s__Actinomyces_naeslundii;
Prevotella_buccalis	0	4134	54	247	0	0	14	2876	261	0	175	12314	0	1210	211	4561	69	42	0	595	2903	0	0	74	3582	163	0	0	218	0	2940	139	226	0	0	97	2400	0	0	2459	0	0	1349	0	825	797	4634	0	k__Bacteria;p__Bacteroidota;c__Bacteroidia;o__Bacteroidales;f__Prevotellaceae;g__Prevotella;s__Prevotella_buccalis;
Pseudomonas_brenneri	158	0	1005	2	0	0	0	0	994	0	777	46	8	0	0	108	0	956	0	0	926	0	354	0	0	0	6	0	0	0	0	0	0	31	0	0	143	0	12242	29	21	1054	17	0	0	158	0	0	k__Bacteria;p__Proteobacteria;c__Gammaproteobacteria;o__Pseudomonadales;f__Pseudomonadaceae;g__Pseudomonas;s__Pseudomonas_brenneri;
Peptoniphilus_sp_KHD5	77	7575	150	266	0	0	203	7069	1040	666	273	0	74	3298	160	1579	272	155	0	1138	0	2141	0	7	8703	203	1583	0	192	0	7095	1369	1	363	129	148	11640	0	0	8487	0	162	5249	0	943	559	2189	197	k__Bacteria;p__Firmicutes;c__Clostridia;o__Peptostreptococcales-Tissierellales;f__Family_XI;g__Peptoniphilus;s__Peptoniphilus_sp_KHD5;
Rothia_terrae	0	0	0	0	0	0	0	0	0	0	0	0	0	0	0	32	0	0	0	0	0	0	0	0	0	0	0	0	0	0	0	0	11567	0	0	0	0	0	0	0	0	2	0	0	0	0	0	0	k__Bacteria;p__Actinobacteriota;c__Actinobacteria;o__Micrococcales;f__Micrococcaceae;g__Rothia;s__Rothia_terrae;
Porphyromonas_somerae	0	75	0	0	0	0	0	53	0	0	0	8617	0	0	0	39	0	0	0	0	0	0	0	0	59	0	0	0	0	0	0	0	0	0	0	0	8	0	0	22	0	0	27	0	0	0	0	0	k__Bacteria;p__Bacteroidota;c__Bacteroidia;o__Bacteroidales;f__Porphyromonadaceae;g__Porphyromonas;s__Porphyromonas_somerae;
Delftia_acidovorans	0	87	1685	90	0	277	68	2	302	237	341	708	173	0	205	0	0	0	1647	901	364	1644	8333	221	0	0	523	0	0	105	1	0	0	0	0	0	387	0	204	112	0	699	448	0	0	0	0	0	k__Bacteria;p__Proteobacteria;c__Gammaproteobacteria;o__Burkholderiales;f__Comamonadaceae;g__Delftia;s__Delftia_acidovorans;
Peptoniphilus_sp_oral_taxon_375	0	4884	0	0	0	0	0	7890	0	1	0	0	0	1700	2	2601	0	107	0	1828	4192	0	0	0	5675	621	44	0	294	0	4704	0	1	0	0	0	6159	0	0	4872	0	0	3116	0	664	528	2037	160	k__Bacteria;p__Firmicutes;c__Clostridia;o__Peptostreptococcales-Tissierellales;f__Family_XI;g__Peptoniphilus;s__Peptoniphilus_sp_oral_taxon_375;
Prevotella_melaninogenica	0	58	0	7120	0	0	0	0	220	1364	0	0	0	14	15	885	10	65	0	0	0	0	0	16	85	0	1193	0	300	0	36	469	0	0	326	0	179	0	0	260	0	78	0	0	375	597	0	0	k__Bacteria;p__Bacteroidota;c__Bacteroidia;o__Bacteroidales;f__Prevotellaceae;g__Prevotella_7;s__Prevotella_melaninogenica;
Corynebacterium_glucuronolyticum	0	1885	284	797	0	779	657	2341	741	1261	0	1402	65	691	601	7	731	349	6	2541	4840	0	294	40	1530	2364	2504	0	1880	0	1279	529	851	1	262	0	2194	0	155	1801	0	0	931	0	6983	6103	6685	2576	k__Bacteria;p__Actinobacteriota;c__Actinobacteria;o__Corynebacteriales;f__Corynebacteriaceae;g__Corynebacterium;s__Corynebacterium_glucuronolyticum;
Ezakiella_massiliensis	0	3454	0	139	0	0	0	3945	925	0	0	0	0	2223	2	2179	110	36	0	533	4790	0	0	0	3114	0	979	0	40	0	5624	0	0	0	0	0	6822	0	0	3614	0	0	3269	0	968	100	3461	0	k__Bacteria;p__Firmicutes;c__Clostridia;o__Peptostreptococcales-Tissierellales;f__Family_XI;g__Ezakiella;s__Ezakiella_massiliensis;
Haemophilus_parainfluenzae	0	14	193	1517	0	18	83	8	1093	3541	0	0	65	62	352	1392	140	3289	0	0	4665	0	0	0	129	125	616	0	626	1	122	174	2721	1909	139	0	0	0	0	6813	0	313	189	0	841	465	3695	110	k__Bacteria;p__Proteobacteria;c__Gammaproteobacteria;o__Enterobacterales;f__Pasteurellaceae;g__Haemophilus;s__Haemophilus_parainfluenzae;
Pseudomonas_xanthomarina	0	213	0	547	0	0	0	182	0	0	0	116	0	207	0	3	0	0	0	6	0	0	18	0	466	0	0	0	0	0	192	0	0	0	0	0	376	0	6586	400	604	0	149	0	0	0	0	0	k__Bacteria;p__Proteobacteria;c__Gammaproteobacteria;o__Pseudomonadales;f__Pseudomonadaceae;g__Pseudomonas;s__Pseudomonas_xanthomarina;
Corynebacterium_minutissimum	981	13	18	850	0	24	629	2	9	383	0	900	0	42	3591	293	143	104	2718	907	6439	0	1891	151	27	331	4411	0	775	1400	143	374	566	0	649	0	97	0	0	51	0	581	297	363	451	716	519	233	k__Bacteria;p__Actinobacteriota;c__Actinobacteria;o__Corynebacteriales;f__Corynebacteriaceae;g__Corynebacterium;s__Corynebacterium_minutissimum;
Acinetobacter_sp_SWBY1	0	0	0	0	2	0	0	0	0	0	0	6266	0	0	0	0	0	0	0	0	0	0	0	0	0	0	0	0	0	0	17	347	0	0	0	0	0	0	0	329	0	0	1115	0	0	0	0	0	k__Bacteria;p__Proteobacteria;c__Gammaproteobacteria;o__Pseudomonadales;f__Moraxellaceae;g__Acinetobacter;s__Acinetobacter_sp_SWBY1;
Sphingomonas_faeni	0	1	3	0	0	0	425	26	0	0	1	0	3	0	253	0	377	0	0	0	821	0	0	0	0	415	33	0	286	0	0	311	0	399	0	0	46	0	1	0	0	0	6089	0	0	0	0	0	k__Bacteria;p__Proteobacteria;c__Alphaproteobacteria;o__Sphingomonadales;f__Sphingomonadaceae;g__Sphingomonas;s__Sphingomonas_faeni;
Dermacoccus_nishinomiyaensis	0	91	254	1	0	0	0	0	100	0	0	0	0	1	0	119	36	0	0	0	5459	0	0	0	0	0	0	0	0	0	0	0	0	0	0	0	0	0	0	282	0	0	49	0	0	0	341	0	k__Bacteria;p__Actinobacteriota;c__Actinobacteria;o__Micrococcales;f__Dermacoccaceae;g__Dermacoccus;s__Dermacoccus_nishinomiyaensis;
Corynebacterium_imitans	827	251	276	741	0	131	5379	128	12	683	0	254	0	103	3827	167	660	246	852	546	158	1848	1	0	0	1	749	562	0	6	293	25	729	2	0	0	345	0	0	528	0	0	1	0	3126	692	689	421	k__Bacteria;p__Actinobacteriota;c__Actinobacteria;o__Corynebacteriales;f__Corynebacteriaceae;g__Corynebacterium;s__Corynebacterium_imitans;
Corynebacterium_glaucum	0	0	0	0	0	0	1	0	0	0	0	5366	0	0	0	0	0	2	0	1	3	0	0	0	0	0	0	0	0	0	0	0	0	0	0	0	2	0	0	0	1	0	39	0	5	5	0	0	k__Bacteria;p__Actinobacteriota;c__Actinobacteria;o__Corynebacteriales;f__Corynebacteriaceae;g__Corynebacterium;s__Corynebacterium_glaucum;
Brucella_melitensis	177	619	0	705	0	0	863	978	0	0	0	0	366	953	0	2	0	0	0	0	1	5256	92	0	138	0	518	0	0	0	0	0	0	246	0	0	0	0	2494	128	0	0	0	0	0	0	0	0	k__Bacteria;p__Proteobacteria;c__Alphaproteobacteria;o__Rhizobiales;f__Rhizobiaceae;g__Brucella;s__Brucella_melitensis;
Anaerococcus_sp_Marseille-P3625	0	395	0	1105	0	0	0	628	0	322	0	0	0	74	2	5118	0	0	0	0	0	0	0	0	821	0	0	0	0	0	323	0	0	0	0	0	807	0	1	283	0	0	224	0	368	0	0	29	k__Bacteria;p__Firmicutes;c__Clostridia;o__Peptostreptococcales-Tissierellales;f__Family_XI;g__Anaerococcus;s__Anaerococcus_sp_Marseille-P3625;
Bacillus_thermoamylovorans	2	0	0	5075	0	0	0	0	0	0	0	0	0	0	0	97	0	0	0	0	0	0	0	0	0	0	0	0	0	0	0	0	0	0	0	0	0	0	0	0	0	0	0	0	0	1	0	0	k__Bacteria;p__Firmicutes;c__Bacilli;o__Bacillales;f__Bacillaceae;g__Bacillus;s__Bacillus_thermoamylovorans;
Prevotella_colorans	0	5008	0	0	0	0	0	4423	0	6	0	0	0	1625	14	2549	105	0	0	0	1232	0	0	0	4619	0	2213	0	36	0	2776	0	292	0	2	103	4737	0	0	3063	0	0	1866	0	643	277	183	0	k__Bacteria;p__Bacteroidota;c__Bacteroidia;o__Bacteroidales;f__Prevotellaceae;g__Prevotella;s__Prevotella_colorans;
Chitinimonas_taiwanensis	0	0	0	0	0	0	0	312	0	0	0	0	0	0	0	0	0	0	0	0	0	0	0	0	0	0	0	0	0	0	8	0	0	0	0	0	0	4936	0	0	1675	0	0	2505	0	0	0	0	k__Bacteria;p__Proteobacteria;c__Gammaproteobacteria;o__Burkholderiales;f__Chitinimonadaceae;g__Chitinimonas;s__Chitinimonas_taiwanensis;
Haemophilus_parahaemolyticus	0	0	0	0	0	0	0	0	0	0	0	0	0	0	0	0	0	0	0	0	0	0	0	0	0	0	0	0	0	0	0	0	0	0	0	0	0	0	0	4414	0	0	0	0	0	0	0	0	k__Bacteria;p__Proteobacteria;c__Gammaproteobacteria;o__Enterobacterales;f__Pasteurellaceae;g__Actinobacillus;s__Haemophilus_parahaemolyticus;
Moraxella_atlantae	0	1	0	3830	0	0	0	102	0	0	0	25	0	45	250	773	0	0	0	0	0	0	0	0	0	0	0	0	15	0	639	0	0	0	0	0	52	0	0	2	0	0	0	0	0	0	375	0	k__Bacteria;p__Proteobacteria;c__Gammaproteobacteria;o__Pseudomonadales;f__Moraxellaceae;g__Moraxella;s__Moraxella_atlantae;
Campylobacter_hominis	0	970	0	0	0	0	0	528	100	0	0	0	0	326	174	3729	0	0	0	0	0	0	0	0	973	0	0	0	0	0	662	40	0	0	0	0	568	0	0	620	0	0	490	0	177	0	0	0	k__Bacteria;p__Campylobacterota;c__Campylobacteria;o__Campylobacterales;f__Campylobacteraceae;g__Campylobacter;s__Campylobacter_hominis;
Aeromonas_hydrophila	0	0	0	0	10	0	0	0	0	256	0	0	0	4	0	87	118	0	0	0	0	3659	28	0	0	0	0	0	0	0	0	0	0	139	0	0	0	3197	0	156	1209	0	0	60	0	0	0	0	k__Bacteria;p__Proteobacteria;c__Gammaproteobacteria;o__Enterobacterales;f__Aeromonadaceae;g__Aeromonas;s__Aeromonas_hydrophila;
Solobacterium_moorei	0	0	0	185	0	0	0	0	0	0	0	0	0	9	305	62	0	0	0	0	3268	0	0	0	0	4	0	0	0	0	0	0	0	0	28	0	0	0	0	49	0	0	0	0	0	0	0	0	k__Bacteria;p__Firmicutes;c__Bacilli;o__Erysipelotrichales;f__Erysipelotrichaceae;g__Solobacterium;s__Solobacterium_moorei;
Roseomonas_gilardii	0	0	0	197	0	0	0	0	0	52	0	0	0	0	0	0	0	7	0	0	0	0	1062	48	1	0	3234	704	0	0	0	0	0	0	0	0	201	0	1603	0	0	0	0	0	0	0	0	0	k__Bacteria;p__Proteobacteria;c__Alphaproteobacteria;o__Acetobacterales;f__Acetobacteraceae;g__Roseomonas;s__Roseomonas_gilardii;
Leptotrichia_wadei	97	0	33	25	0	33	698	133	320	0	0	0	0	13	1070	146	0	0	448	3152	1	0	0	0	0	0	0	0	0	0	108	0	340	721	0	0	0	0	0	32	0	0	151	0	421	40	0	0	k__Bacteria;p__Fusobacteriota;c__Fusobacteriia;o__Fusobacteriales;f__Leptotrichiaceae;g__Leptotrichia;s__Leptotrichia_wadei;
Fusobacterium_nucleatum	263	228	359	334	0	0	602	653	2696	0	0	464	0	123	264	584	117	1	0	2609	0	0	9	129	315	804	3078	0	200	0	69	0	0	0	0	0	159	47	293	1009	0	0	150	445	1192	256	448	0	k__Bacteria;p__Fusobacteriota;c__Fusobacteriia;o__Fusobacteriales;f__Fusobacteriaceae;g__Fusobacterium;s__Fusobacterium_nucleatum;
Acinetobacter_pittii	0	0	0	0	3075	0	0	0	0	0	0	11	0	0	0	0	0	0	0	0	0	0	0	0	0	0	0	0	0	0	0	0	0	6	0	1	0	0	0	120	0	0	0	0	0	0	0	0	k__Bacteria;p__Proteobacteria;c__Gammaproteobacteria;o__Pseudomonadales;f__Moraxellaceae;g__Acinetobacter;s__Acinetobacter_pittii;
Schaalia_odontolytica	0	23	271	594	0	0	329	99	0	407	0	1	0	39	395	445	259	177	0	0	0	460	23	0	277	52	1994	0	481	0	22	1027	148	0	160	0	22	0	1183	1090	0	0	4	0	2972	1546	1009	441	k__Bacteria;p__Actinobacteriota;c__Actinobacteria;o__Actinomycetales;f__Actinomycetaceae;g__Actinomyces;s__Schaalia_odontolytica;
Veillonella_atypica	0	6	0	315	0	0	0	0	0	734	0	0	0	1	14	122	5	4	0	0	12	0	0	0	0	0	0	0	172	0	93	0	2883	0	0	0	0	0	0	12	0	0	0	0	228	426	34	68	k__Bacteria;p__Firmicutes;c__Negativicutes;o__Veillonellales-Selenomonadales;f__Veillonellaceae;g__Veillonella;s__Veillonella_atypica;
Corynebacterium_kroppenstedtii	0	0	235	0	0	0	2565	1	0	0	0	164	0	0	0	0	0	5	0	0	0	0	0	0	0	0	0	0	543	0	0	0	2587	0	0	0	0	0	0	53	0	0	4	0	0	0	0	0	k__Bacteria;p__Actinobacteriota;c__Actinobacteria;o__Corynebacteriales;f__Corynebacteriaceae;g__Corynebacterium;s__Corynebacterium_kroppenstedtii;
Paraburkholderia_kururiensis	0	0	0	0	0	0	0	0	0	2519	0	0	0	0	0	0	0	0	0	0	0	0	0	0	0	0	0	0	0	0	0	0	0	0	0	0	0	0	0	0	0	0	0	0	0	0	0	0	k__Bacteria;p__Proteobacteria;c__Gammaproteobacteria;o__Burkholderiales;f__Burkholderiaceae;g__Burkholderia-Caballeronia-Paraburkholderia;s__Paraburkholderia_kururiensis;
Hydrogenophilus_thermoluteolus	11	370	319	1	0	0	80	264	164	1	0	0	0	238	104	4	0	0	2494	0	1	0	7	466	352	0	3	0	0	0	40	0	0	0	0	1367	300	0	5	1633	606	517	128	0	0	0	0	0	k__Bacteria;p__Proteobacteria;c__Gammaproteobacteria;o__Burkholderiales;f__Hydrogenophilaceae;g__Hydrogenophilus;s__Hydrogenophilus_thermoluteolus;
Bradyrhizobium_elkanii	84	721	0	3	0	0	162	117	44	0	0	35	0	196	139	0	0	0	0	0	0	2466	0	0	0	0	1065	0	0	0	0	0	1039	0	0	0	0	0	0	49	0	0	0	0	0	0	0	0	k__Bacteria;p__Proteobacteria;c__Alphaproteobacteria;o__Rhizobiales;f__Xanthobacteraceae;g__Bradyrhizobium;s__Bradyrhizobium_elkanii;
Brachybacterium_paraconglomeratum	0	978	0	0	0	0	1	922	1809	280	0	0	0	1023	8	178	0	0	970	0	0	0	0	0	2387	0	2	0	0	0	1355	0	992	0	0	1	494	0	0	866	0	0	2271	0	0	89	0	0	k__Bacteria;p__Actinobacteriota;c__Actinobacteria;o__Micrococcales;f__Dermabacteraceae;g__Brachybacterium;s__Brachybacterium_paraconglomeratum;
Campylobacter_ureolyticus	0	712	0	0	0	0	39	534	0	0	151	1993	0	318	0	2366	272	52	0	0	0	0	4	0	1034	0	64	0	137	0	565	0	49	0	36	2	1081	0	519	569	0	0	394	0	26	115	182	0	k__Bacteria;p__Campylobacterota;c__Campylobacteria;o__Campylobacterales;f__Campylobacteraceae;g__Campylobacter;s__Campylobacter_ureolyticus;
Arcanobacterium_sp_Marseille-P3248	0	1461	3	0	0	0	0	1841	95	0	0	1	0	488	1	542	164	37	0	0	0	0	0	0	1380	33	51	0	1	0	1672	0	1	0	0	234	2346	0	0	1713	0	0	495	0	1909	0	814	0	k__Bacteria;p__Actinobacteriota;c__Actinobacteria;o__Actinomycetales;f__Actinomycetaceae;g__Arcanobacterium;s__Arcanobacterium_sp_Marseille-P3248;
Mobiluncus_curtisii	0	1954	56	1	0	0	0	1059	156	0	0	1666	0	718	42	811	0	71	0	0	0	0	0	0	1974	6	0	0	47	0	2251	25	1	0	0	0	1904	0	369	989	117	0	1104	0	554	285	167	0	k__Bacteria;p__Actinobacteriota;c__Actinobacteria;o__Actinomycetales;f__Actinomycetaceae;g__Mobiluncus;s__Mobiluncus_curtisii;
Prevotella_denticola	0	0	0	0	0	0	0	0	0	0	0	0	0	0	7	125	0	0	0	0	0	0	0	0	0	0	2243	0	0	0	0	0	1264	0	0	0	0	0	0	0	0	0	0	0	0	0	0	0	k__Bacteria;p__Bacteroidota;c__Bacteroidia;o__Bacteroidales;f__Prevotellaceae;g__Prevotella_7;s__Prevotella_denticola;
Porphyromonas_asaccharolytica	0	1152	0	0	0	0	0	1974	204	0	0	2207	0	486	54	1811	3	0	0	0	0	0	0	0	1229	133	0	0	0	0	1548	0	0	0	0	0	1096	0	0	1695	0	0	510	0	75	0	256	13	k__Bacteria;p__Bacteroidota;c__Bacteroidia;o__Bacteroidales;f__Porphyromonadaceae;g__Porphyromonas;s__Porphyromonas_asaccharolytica;
Arthrobacter_agilis	0	0	0	0	0	0	0	0	0	0	0	0	0	0	82	0	0	0	0	0	2173	0	0	0	0	0	0	0	0	0	0	0	0	0	0	0	0	0	0	0	0	0	6	0	0	0	0	0	k__Bacteria;p__Actinobacteriota;c__Actinobacteria;o__Micrococcales;f__Micrococcaceae;g__Arthrobacter;s__Arthrobacter_agilis;
Veillonellaceae_bacterium_DNF00626	0	455	0	0	0	0	0	1396	0	0	0	0	0	827	29	1330	0	0	0	71	0	0	0	0	1569	0	0	0	0	0	2139	0	1	0	0	0	1968	0	0	1310	0	0	882	0	251	477	0	165	k__Bacteria;p__Firmicutes;c__Negativicutes;o__Veillonellales-Selenomonadales;f__Veillonellaceae;g__Dialister;s__Veillonellaceae_bacterium_DNF00626;
Cupriavidus_basilensis	122	0	18	0	72	0	196	0	0	0	0	17	111	0	0	48	106	0	1972	0	1359	0	0	16	0	386	13	0	0	12	0	717	0	238	0	0	0	0	512	0	0	0	0	0	0	0	0	0	k__Bacteria;p__Proteobacteria;c__Gammaproteobacteria;o__Burkholderiales;f__Burkholderiaceae;g__Cupriavidus;s__Cupriavidus_basilensis;
Acinetobacter_radioresistens	0	12	0	216	305	0	17	210	0	1255	0	2	0	33	283	1935	0	0	0	0	341	0	0	26	3	459	1	0	270	0	0	0	0	0	0	0	1	0	28	76	0	0	76	0	214	217	0	129	k__Bacteria;p__Proteobacteria;c__Gammaproteobacteria;o__Pseudomonadales;f__Moraxellaceae;g__Acinetobacter;s__Acinetobacter_radioresistens;
Fonticella_tunisiensis	0	10	0	1930	0	0	0	0	0	0	0	0	0	0	0	0	0	0	0	0	0	0	0	0	0	0	0	0	0	0	0	0	0	0	0	0	0	0	0	0	0	0	0	0	0	0	0	0	k__Bacteria;p__Firmicutes;c__Clostridia;o__Clostridiales;f__Caloramatoraceae;g__Fonticella;s__Fonticella_tunisiensis;
Methylobacterium_variabile	0	0	0	0	0	0	0	0	0	0	0	0	0	0	0	0	0	0	0	0	1898	0	0	0	0	0	0	152	0	0	0	0	0	0	0	0	0	0	0	0	0	0	0	0	0	0	0	0	k__Bacteria;p__Proteobacteria;c__Alphaproteobacteria;o__Rhizobiales;f__Beijerinckiaceae;g__Methylobacterium-Methylorubrum;s__Methylobacterium_variabile;
Corynebacterium_durum	0	0	0	0	0	0	420	0	0	0	0	0	0	0	0	14	0	0	0	0	0	0	0	0	0	0	0	0	0	0	0	0	0	0	0	0	0	0	0	316	0	0	0	0	0	1855	0	0	k__Bacteria;p__Actinobacteriota;c__Actinobacteria;o__Corynebacteriales;f__Corynebacteriaceae;g__Corynebacterium;s__Corynebacterium_durum;
Clostridiales_bacterium_KA00134	0	264	0	0	0	0	0	855	0	0	0	0	0	84	0	433	0	0	0	0	0	0	0	0	1840	0	4	0	0	0	99	0	0	0	0	0	443	0	0	1680	0	0	372	0	0	0	0	0	k__Bacteria;p__Firmicutes;c__Clostridia;o__Peptostreptococcales-Tissierellales;f__Family_XI;g__Peptoniphilus;s__Clostridiales_bacterium_KA00134;
Faecalibacterium_prausnitzii	0	0	0	0	0	0	0	0	0	0	0	0	0	0	85	1819	0	0	0	0	0	0	0	0	0	0	0	0	0	0	0	0	0	0	0	0	0	0	0	0	0	0	0	0	0	0	0	0	k__Bacteria;p__Firmicutes;c__Clostridia;o__Oscillospirales;f__Ruminococcaceae;g__Faecalibacterium;s__Faecalibacterium_prausnitzii;
Geobacillus_stearothermophilus	0	0	0	1659	0	0	0	0	0	0	0	0	0	0	0	0	0	0	0	0	0	0	0	0	0	0	0	0	0	0	0	0	0	0	0	0	0	0	0	0	0	0	0	0	0	0	0	0	k__Bacteria;p__Firmicutes;c__Bacilli;o__Bacillales;f__Bacillaceae;g__Geobacillus;s__Geobacillus_stearothermophilus;
Murdochiella_asaccharolytica	0	205	0	0	0	0	163	2	109	1643	0	0	0	0	0	0	0	0	0	0	0	0	0	0	184	0	0	0	0	0	0	0	0	0	0	0	283	0	0	192	0	0	129	0	54	495	0	45	k__Bacteria;p__Firmicutes;c__Clostridia;o__Peptostreptococcales-Tissierellales;f__Family_XI;g__Murdochiella;s__Murdochiella_asaccharolytica;
Escherichia_coli	0	0	0	197	0	0	0	0	0	1347	0	0	0	0	153	26	0	0	0	1078	0	0	0	0	2	6	912	0	58	0	0	0	0	0	0	1	0	0	0	1	1623	0	0	0	0	0	0	0	k__Bacteria;p__Proteobacteria;c__Gammaproteobacteria;o__Enterobacterales;f__Enterobacteriaceae;g__Escherichia-Shigella;s__Escherichia_coli;
Moryella_sp_KHD1	0	805	0	1	0	0	0	676	0	0	1044	0	0	215	0	384	0	0	0	0	0	0	0	0	1071	0	0	0	0	0	844	0	0	0	22	0	1621	0	0	614	0	0	336	0	271	362	273	0	k__Bacteria;p__Firmicutes;c__Clostridia;o__Lachnospirales;f__Lachnospiraceae;g__Moryella;s__Moryella_sp_KHD1;
Prevotella_corporis	0	0	0	0	0	0	0	0	0	0	0	0	0	0	0	0	0	0	0	0	0	1598	0	0	0	0	0	0	0	0	0	0	0	83	0	0	0	5	0	0	227	0	0	0	107	0	0	0	k__Bacteria;p__Bacteroidota;c__Bacteroidia;o__Bacteroidales;f__Prevotellaceae;g__Prevotella;s__Prevotella_corporis;
Murdochiella_vaginalis	0	414	0	1	0	0	0	1581	0	481	0	3	0	140	0	62	229	0	0	0	0	0	0	0	1137	0	1	0	0	0	807	833	0	0	0	0	1287	0	819	137	1	0	55	0	0	0	0	0	k__Bacteria;p__Firmicutes;c__Clostridia;o__Peptostreptococcales-Tissierellales;f__Family_XI;g__Murdochiella;s__Murdochiella_vaginalis;
Schaalia_radingae	6	510	0	1	0	0	0	642	0	0	0	0	0	92	1	110	0	0	0	0	0	0	0	0	391	0	1580	0	2	0	112	0	0	0	0	0	77	0	0	476	0	0	382	0	850	489	1	1	k__Bacteria;p__Actinobacteriota;c__Actinobacteria;o__Actinomycetales;f__Actinomycetaceae;g__Actinomyces;s__Schaalia_radingae;
Haemophilus_sputorum	0	0	0	0	0	0	0	0	0	0	0	0	0	0	0	0	0	0	0	0	0	0	0	0	0	0	0	0	0	0	1	0	0	0	0	0	0	0	0	1552	0	0	0	0	0	0	0	0	k__Bacteria;p__Proteobacteria;c__Gammaproteobacteria;o__Enterobacterales;f__Pasteurellaceae;g__Haemophilus;s__Haemophilus_sputorum;
Acidovorax_facilis	0	0	1037	160	823	3	2	1	1548	865	202	2	134	0	2	3	915	7	8	1	10	21	467	24	0	13	4	0	397	1	0	0	0	46	0	0	0	0	3	289	0	1	0	0	0	0	30	0	k__Bacteria;p__Proteobacteria;c__Gammaproteobacteria;o__Burkholderiales;f__Comamonadaceae;g__Acidovorax;s__Acidovorax_facilis;
Actinomyces_massiliensis	0	1	0	0	0	0	0	0	0	0	0	0	0	35	2	0	0	0	0	0	0	0	0	0	67	0	1117	0	2	0	29	0	17	0	18	0	0	0	0	1512	0	0	0	0	0	0	63	0	k__Bacteria;p__Actinobacteriota;c__Actinobacteria;o__Actinomycetales;f__Actinomycetaceae;g__Actinomyces;s__Actinomyces_massiliensis;
Pseudomonas_balearica	0	1	0	1455	0	0	0	0	0	0	0	0	0	0	61	0	0	0	0	0	0	0	0	0	0	1	140	0	0	0	0	0	0	0	0	0	0	0	2	0	0	0	0	0	0	0	237	0	k__Bacteria;p__Proteobacteria;c__Gammaproteobacteria;o__Pseudomonadales;f__Pseudomonadaceae;g__Pseudomonas;s__Pseudomonas_balearica;
Dialister_micraerophilus	0	103	4	0	0	0	0	222	0	0	0	0	0	0	0	141	53	18	0	0	0	0	0	0	37	218	1451	0	0	0	7	0	0	0	0	0	235	0	0	29	0	0	30	0	0	0	0	0	k__Bacteria;p__Firmicutes;c__Negativicutes;o__Veillonellales-Selenomonadales;f__Veillonellaceae;g__Dialister;s__Dialister_micraerophilus;
Lactococcus_piscium	0	0	0	0	0	0	0	0	0	0	0	0	0	0	69	1441	0	0	618	0	448	0	0	0	7	0	0	0	0	0	0	0	0	0	0	0	0	0	0	55	0	0	0	0	0	0	0	0	k__Bacteria;p__Firmicutes;c__Bacilli;o__Lactobacillales;f__Streptococcaceae;g__Lactococcus;s__Lactococcus_piscium;
Prevotella_disiens	0	71	0	0	0	0	0	0	0	1436	0	0	0	0	15	278	0	0	0	0	0	0	0	0	0	0	0	0	16	0	30	0	0	0	0	0	15	0	0	0	0	0	0	0	0	0	0	0	k__Bacteria;p__Bacteroidota;c__Bacteroidia;o__Bacteroidales;f__Prevotellaceae;g__Prevotella;s__Prevotella_disiens;
Pedobacter_ginsengisoli	0	0	0	0	0	0	0	0	0	0	0	0	0	0	0	0	0	0	0	0	0	0	63	0	0	0	0	0	0	0	0	0	0	0	62	0	0	318	0	162	1412	0	0	310	0	0	0	0	k__Bacteria;p__Bacteroidota;c__Bacteroidia;o__Sphingobacteriales;f__Sphingobacteriaceae;g__Pedobacter;s__Pedobacter_ginsengisoli;
Streptococcus_lutetiensis	0	0	0	1387	0	0	0	0	0	38	0	0	0	0	6	60	15	93	7	2	0	0	0	0	0	0	25	0	23	0	0	0	29	0	25	2	2	0	0	19	0	0	0	0	52	23	156	10	k__Bacteria;p__Firmicutes;c__Bacilli;o__Lactobacillales;f__Streptococcaceae;g__Streptococcus;s__Streptococcus_lutetiensis;
Mogibacterium_sp_Marseille-P3115	0	329	0	1	0	0	0	685	1	0	0	0	0	325	0	1368	0	52	0	0	0	0	0	0	682	0	0	0	0	0	324	0	0	339	0	0	998	0	0	392	0	0	296	0	288	0	0	0	k__Bacteria;p__Firmicutes;c__Clostridia;o__Peptostreptococcales-Tissierellales;f__Anaerovoracaceae;g__Mogibacterium;s__Mogibacterium_sp_Marseille-P3115;
Corynebacterium_amycolatum	194	0	0	0	0	0	335	114	206	0	0	634	1	40	205	0	0	189	0	0	583	0	525	0	124	0	1355	0	0	0	130	0	0	0	362	0	226	0	0	385	0	0	226	0	0	0	0	0	k__Bacteria;p__Actinobacteriota;c__Actinobacteria;o__Corynebacteriales;f__Corynebacteriaceae;g__Corynebacterium;s__Corynebacterium_amycolatum;
Burkholderia_multivorans	3	0	432	64	0	547	105	0	366	0	0	582	0	0	141	4	0	44	0	0	1349	0	474	27	0	448	1191	0	1	136	0	891	303	171	54	0	0	0	0	119	0	104	42	0	0	0	0	2	k__Bacteria;p__Proteobacteria;c__Gammaproteobacteria;o__Burkholderiales;f__Burkholderiaceae;g__Burkholderia-Caballeronia-Paraburkholderia;s__Burkholderia_multivorans;
Rarimicrobium_hominis	0	92	0	0	0	0	0	110	0	0	0	0	0	41	0	235	0	0	0	0	0	1307	0	0	92	0	0	0	0	0	174	0	0	0	0	0	82	0	0	151	0	0	121	0	0	0	0	0	k__Bacteria;p__Synergistota;c__Synergistia;o__Synergistales;f__Synergistaceae;g__Pyramidobacter;s__Rarimicrobium_hominis;
Oceanobacillus_picturae	0	0	0	0	0	0	0	0	0	1274	0	0	0	0	1	1286	0	0	0	0	0	0	0	0	0	0	0	0	0	0	0	0	0	0	0	0	0	0	0	0	0	0	0	0	0	0	0	0	k__Bacteria;p__Firmicutes;c__Bacilli;o__Bacillales;f__Bacillaceae;g__Oceanobacillus;s__Oceanobacillus_picturae;
Olsenella_sp_KHD7	0	222	0	158	0	0	0	369	0	1	0	2	0	311	1	209	0	0	0	0	0	0	0	0	1254	0	1	0	0	0	526	0	0	0	0	0	1051	0	0	635	0	0	394	0	0	0	0	0	k__Bacteria;p__Actinobacteriota;c__Coriobacteriia;o__Coriobacteriales;f__Atopobiaceae;g__Atopobium;s__Olsenella_sp_KHD7;
Gordonia_sputi	0	4	0	0	0	0	0	24	0	0	0	0	0	0	0	0	0	0	0	0	0	0	0	0	0	0	0	0	0	0	0	0	1195	0	0	0	0	0	149	1	0	0	6	0	0	0	0	0	k__Bacteria;p__Actinobacteriota;c__Actinobacteria;o__Corynebacteriales;f__Nocardiaceae;g__Gordonia;s__Gordonia_sputi;
Pseudomonas_fragi	0	0	46	21	94	0	0	0	0	0	0	0	122	3	0	288	0	516	0	0	5	0	91	0	0	0	0	0	0	0	0	0	0	0	0	0	3	0	0	443	0	1184	0	0	0	0	0	0	k__Bacteria;p__Proteobacteria;c__Gammaproteobacteria;o__Pseudomonadales;f__Pseudomonadaceae;g__Pseudomonas;s__Pseudomonas_fragi;
Corynebacterium_thomssenii	185	23	660	0	0	0	1	0	581	0	0	0	0	16	2	0	466	0	0	814	0	1	0	0	77	0	0	0	0	1182	240	0	0	1088	0	0	154	0	915	0	0	573	80	0	487	0	0	0	k__Bacteria;p__Actinobacteriota;c__Actinobacteria;o__Corynebacteriales;f__Corynebacteriaceae;g__Corynebacterium;s__Corynebacterium_thomssenii;
Morganella_morganii	0	0	0	0	0	0	0	0	0	0	0	1157	0	0	0	0	0	0	0	0	0	0	0	0	0	0	0	0	0	0	0	0	0	0	0	0	0	0	0	0	0	0	0	0	0	0	0	0	k__Bacteria;p__Proteobacteria;c__Gammaproteobacteria;o__Enterobacterales;f__Morganellaceae;g__Morganella;s__Morganella_morganii;
Pseudoxanthomonas_taiwanensis	0	0	0	1139	0	0	0	0	0	0	0	0	0	0	0	0	0	0	0	0	0	0	0	0	0	0	0	0	0	0	0	0	0	0	0	0	0	0	0	0	0	0	0	0	0	0	0	0	k__Bacteria;p__Proteobacteria;c__Gammaproteobacteria;o__Xanthomonadales;f__Xanthomonadaceae;g__Pseudoxanthomonas;s__Pseudoxanthomonas_taiwanensis;
Prevotella_pallens	0	0	0	142	0	0	0	0	615	1101	0	0	0	0	0	8	65	5	0	0	0	0	0	0	0	24	1139	0	0	0	0	281	0	0	0	0	0	0	0	10	0	0	0	0	146	0	0	0	k__Bacteria;p__Bacteroidota;c__Bacteroidia;o__Bacteroidales;f__Prevotellaceae;g__Prevotella;s__Prevotella_pallens;
Candidatus_Stoquefichus_sp_SN16	0	438	0	0	0	0	0	1109	0	0	0	0	0	55	0	0	0	0	0	0	0	0	0	0	307	0	0	0	0	0	499	0	0	0	0	0	986	0	0	88	0	0	37	0	0	0	0	0	k__Bacteria;p__Firmicutes;c__Clostridia;o__Peptostreptococcales-Tissierellales;f__Family_XI;g__Murdochiella;s__Candidatus_Stoquefichus_sp_SN16;
Veillonella_sp_oral_taxon_780	0	86	0	0	0	0	9	0	0	1081	0	0	0	76	11	367	0	0	0	0	800	0	0	0	7	16	342	0	0	0	0	0	418	0	0	42	61	0	0	71	0	0	25	0	0	0	784	80	k__Bacteria;p__Firmicutes;c__Negativicutes;o__Veillonellales-Selenomonadales;f__Veillonellaceae;g__Veillonella;s__Veillonella_sp_oral_taxon_780;
Streptococcus_anginosus	0	102	0	0	0	0	120	10	0	0	0	0	0	9	0	0	0	0	468	0	153	0	0	0	0	0	0	0	0	0	52	0	851	205	0	0	1	0	0	677	0	0	62	0	1056	0	0	0	k__Bacteria;p__Firmicutes;c__Bacilli;o__Lactobacillales;f__Streptococcaceae;g__Streptococcus;s__Streptococcus_anginosus;
Fastidiosipila_sanguinis	0	251	0	0	0	0	0	0	0	667	0	1031	0	115	0	78	0	0	0	0	0	0	0	0	277	0	0	0	0	0	200	0	0	0	0	0	0	0	0	398	0	0	79	0	0	0	369	0	k__Bacteria;p__Firmicutes;c__Clostridia;o__Oscillospirales;f__Hungateiclostridiaceae;g__Fastidiosipila;s__Fastidiosipila_sanguinis;
Huanghella_arctica	0	0	0	0	0	0	0	0	0	0	0	0	0	0	0	0	0	0	0	0	0	0	0	0	0	0	0	0	0	0	0	0	0	0	0	0	0	0	0	0	0	0	1007	0	0	0	0	0	k__Bacteria;p__Bacteroidota;c__Bacteroidia;o__Cytophagales;f__Spirosomaceae;g__Huanghella;s__Huanghella_arctica;
Romboutsia_ilealis	0	4	0	900	0	0	0	0	0	0	0	0	0	0	0	0	0	0	0	0	0	0	0	0	0	0	0	0	0	0	0	0	0	0	0	0	0	0	0	0	0	0	0	0	0	0	0	0	k__Bacteria;p__Firmicutes;c__Clostridia;o__Peptostreptococcales-Tissierellales;f__Peptostreptococcaceae;g__Romboutsia;s__Romboutsia_ilealis;
Dietzia_sp_oral_taxon_368	0	0	0	511	0	0	0	0	0	0	0	0	0	0	0	0	0	0	0	898	0	0	0	0	0	0	0	0	0	0	0	0	0	0	0	0	0	0	0	0	0	0	0	0	0	0	0	0	k__Bacteria;p__Actinobacteriota;c__Actinobacteria;o__Corynebacteriales;f__Dietziaceae;g__Dietzia;s__Dietzia_sp_oral_taxon_368;
Prevotella_bergensis	0	0	0	0	0	0	0	174	0	0	0	0	0	0	0	527	0	0	0	0	884	0	0	0	0	0	0	0	0	0	0	0	72	0	0	0	0	0	0	45	0	0	0	0	0	0	0	0	k__Bacteria;p__Bacteroidota;c__Bacteroidia;o__Bacteroidales;f__Prevotellaceae;g__Prevotella;s__Prevotella_bergensis;
Prevotella_oris	0	0	0	0	0	0	0	0	0	874	0	0	0	0	30	75	0	0	0	145	0	0	0	0	0	0	0	0	0	0	0	29	0	0	0	0	0	0	0	132	0	0	22	0	47	0	0	0	k__Bacteria;p__Bacteroidota;c__Bacteroidia;o__Bacteroidales;f__Prevotellaceae;g__Prevotella;s__Prevotella_oris;
Peptoniphilus_koenoeneniae	0	463	0	0	0	0	0	632	0	0	0	1	0	204	0	323	0	0	0	0	0	0	0	0	492	0	0	0	79	0	396	0	0	0	0	0	844	0	0	496	0	0	283	0	125	0	0	0	k__Bacteria;p__Firmicutes;c__Clostridia;o__Peptostreptococcales-Tissierellales;f__Family_XI;g__Peptoniphilus;s__Peptoniphilus_koenoeneniae;
Actinomyces_gerencseriae	0	0	0	0	0	0	0	9	0	0	0	0	0	0	0	0	0	0	0	0	0	0	0	0	0	0	0	0	0	0	0	0	814	0	0	0	2	0	0	0	0	0	0	0	0	0	0	0	k__Bacteria;p__Actinobacteriota;c__Actinobacteria;o__Actinomycetales;f__Actinomycetaceae;g__Actinomyces;s__Actinomyces_gerencseriae;
Rhodococcus_fascians	0	0	0	0	0	0	69	2	0	0	0	0	82	0	0	0	0	0	0	0	806	0	0	0	0	17	0	0	0	0	0	0	0	0	0	0	0	0	0	0	0	0	0	0	0	0	45	0	k__Bacteria;p__Actinobacteriota;c__Actinobacteria;o__Corynebacteriales;f__Nocardiaceae;g__Rhodococcus;s__Rhodococcus_fascians;
Staphylococcus_pettenkoferi	30	79	30	264	0	0	91	53	115	91	4	23	8	95	285	805	34	60	37	149	296	54	2	0	85	88	246	10	143	9	62	42	163	14	25	18	130	5	84	107	8	22	89	1	420	387	49	38	k__Bacteria;p__Firmicutes;c__Bacilli;o__Staphylococcales;f__Staphylococcaceae;g__Staphylococcus;s__Staphylococcus_pettenkoferi;
Peptococcus_niger	0	182	0	0	0	0	0	537	0	0	0	237	0	264	0	637	0	0	0	0	0	0	0	0	792	0	1	0	0	0	793	0	0	0	0	0	542	0	0	270	0	0	235	0	194	0	0	0	k__Bacteria;p__Firmicutes;c__Clostridia;o__Peptococcales;f__Peptococcaceae;g__Peptococcus;s__Peptococcus_niger;
Actinomyces_israelii	0	121	0	2	0	0	0	80	0	0	0	0	0	0	75	0	0	0	0	0	0	0	0	29	33	0	1	0	780	0	29	0	327	0	398	0	99	0	0	154	2	0	0	0	0	0	0	0	k__Bacteria;p__Actinobacteriota;c__Actinobacteria;o__Actinomycetales;f__Actinomycetaceae;g__Actinomyces;s__Actinomyces_israelii;
Aggregatibacter_aphrophilus	0	56	0	0	0	0	0	0	105	0	0	0	0	0	13	776	0	0	0	0	0	0	0	0	60	78	0	0	0	0	0	412	5	0	0	0	70	0	172	34	0	0	46	0	79	175	0	0	k__Bacteria;p__Proteobacteria;c__Gammaproteobacteria;o__Enterobacterales;f__Pasteurellaceae;g__Aggregatibacter;s__Aggregatibacter_aphrophilus;
Veillonella_ratti	0	0	0	87	0	0	0	0	0	0	0	0	0	0	0	769	0	0	0	0	0	0	0	0	0	0	0	0	0	0	0	0	0	0	0	0	0	0	0	0	0	0	0	0	0	0	0	0	k__Bacteria;p__Firmicutes;c__Negativicutes;o__Veillonellales-Selenomonadales;f__Veillonellaceae;g__Veillonella;s__Veillonella_ratti;
Exiguobacterium_sp_AT1b	0	0	0	0	0	0	0	0	0	0	0	0	0	0	0	0	0	0	0	0	0	0	0	204	0	0	755	0	0	0	0	0	0	0	0	0	0	0	0	0	0	0	0	0	0	0	0	0	k__Bacteria;p__Firmicutes;c__Bacilli;o__Exiguobacterales;f__Exiguobacteraceae;g__Exiguobacterium;s__Exiguobacterium_sp_AT1b;
candidate_division_SR1_bacterium_MGEHA	0	0	0	0	0	0	0	0	0	0	0	0	0	0	0	137	0	0	0	0	0	0	0	0	0	0	0	0	0	0	0	0	0	0	0	0	0	0	0	0	0	0	0	0	0	745	0	66	k__Bacteria;p__Patescibacteria;c__Gracilibacteria;o__Absconditabacteriales_(SR1);f__unidentified_Absconditabacteriales_(SR1);g__unidentified_Absconditabacteriales_(SR1);s__candidate_division_SR1_bacterium_MGEHA;
Sphingobacterium_thermophilum	0	0	0	724	0	0	0	0	0	0	0	0	0	0	0	0	0	0	0	0	0	0	0	0	0	0	0	0	0	0	0	0	0	0	0	0	0	0	0	0	0	0	0	0	0	0	0	0	k__Bacteria;p__Bacteroidota;c__Bacteroidia;o__Sphingobacteriales;f__Sphingobacteriaceae;g__Sphingobacterium;s__Sphingobacterium_thermophilum;
Nocardioides_furvisabuli	0	90	0	0	0	0	235	1	0	0	0	0	189	0	1	0	0	0	0	0	0	0	26	0	1	123	1	0	648	0	0	0	0	0	76	29	0	0	0	151	0	0	37	0	0	0	0	0	k__Bacteria;p__Actinobacteriota;c__Actinobacteria;o__Propionibacteriales;f__Nocardioidaceae;g__Nocardioides;s__Nocardioides_furvisabuli;
Bacillus_anthracis	0	0	0	0	0	0	0	0	0	0	0	0	0	0	0	0	0	0	0	0	0	0	0	0	0	2	0	0	638	0	0	0	0	0	34	484	0	0	2	0	0	0	0	0	0	0	0	0	k__Bacteria;p__Firmicutes;c__Bacilli;o__Bacillales;f__Bacillaceae;g__Bacillus;s__Bacillus_anthracis;
Terribacillus_goriensis	0	0	0	629	0	0	0	0	0	0	0	0	0	0	0	0	0	0	0	0	0	0	0	0	0	0	0	0	0	0	0	0	0	0	0	0	0	0	0	0	0	0	0	0	0	0	0	0	k__Bacteria;p__Firmicutes;c__Bacilli;o__Bacillales;f__Bacillaceae;g__Terribacillus;s__Terribacillus_goriensis;
Winkia_neuii	0	119	0	305	0	0	0	108	0	0	0	0	0	0	0	0	0	0	620	0	0	0	0	0	0	0	0	0	0	0	0	0	0	0	0	0	0	0	0	121	0	0	0	0	0	0	0	0	k__Bacteria;p__Actinobacteriota;c__Actinobacteria;o__Actinomycetales;f__Actinomycetaceae;g__Actinomyces;s__Winkia_neuii;
Spirosoma_sp_R-37560	0	0	0	0	0	0	0	0	0	0	0	0	0	0	0	0	0	0	0	0	0	0	0	0	0	601	0	0	0	0	0	0	0	0	0	0	0	0	0	0	0	0	0	0	0	0	0	0	k__Bacteria;p__Bacteroidota;c__Bacteroidia;o__Cytophagales;f__Spirosomaceae;g__Spirosoma;s__Spirosoma_sp_R-37560;
Sphingomonas_sp	0	0	1	0	0	0	0	0	0	0	0	0	0	1	0	0	0	0	0	0	0	0	7	0	0	0	0	0	0	0	0	0	0	0	3	0	0	37	0	0	6	0	582	40	0	0	0	0	k__Bacteria;p__Proteobacteria;c__Alphaproteobacteria;o__Sphingomonadales;f__Sphingomonadaceae;g__Sphingomonas;s__Sphingomonas_sp;
Brochothrix_thermosphacta	0	73	0	0	0	0	0	0	0	0	0	0	0	0	101	0	0	0	557	0	0	0	0	0	0	0	36	0	0	0	0	0	0	0	0	300	0	0	0	0	0	0	35	0	0	0	0	0	k__Bacteria;p__Firmicutes;c__Bacilli;o__Lactobacillales;f__Listeriaceae;g__Brochothrix;s__Brochothrix_thermosphacta;
Neisseria_elongata	97	8	0	62	0	0	0	0	0	533	0	0	0	0	88	32	3	0	0	0	1	0	0	0	56	0	0	0	44	0	0	0	0	0	56	0	15	0	0	187	0	0	0	0	0	0	214	75	k__Bacteria;p__Proteobacteria;c__Gammaproteobacteria;o__Burkholderiales;f__Neisseriaceae;g__Neisseria;s__Neisseria_elongata;
Acidovorax_soli	0	0	24	0	61	0	0	115	48	3	17	0	4	0	0	0	42	0	0	0	288	0	0	0	0	0	523	0	1	0	0	0	0	0	0	0	0	0	0	2	0	0	0	0	0	0	0	0	k__Bacteria;p__Proteobacteria;c__Gammaproteobacteria;o__Burkholderiales;f__Comamonadaceae;g__Acidovorax;s__Acidovorax_soli;
Schrenkiella_parvula	0	0	0	0	0	0	0	0	0	0	0	0	0	0	0	0	0	0	0	0	0	0	0	0	0	0	0	0	0	0	0	0	517	0	0	0	0	0	0	0	0	0	0	0	0	0	0	0	k__Bacteria;p__Proteobacteria;c__Alphaproteobacteria;o__Rickettsiales;f__Mitochondria;g__unidentified_Mitochondria;s__Schrenkiella_parvula;
Bacteroides_uniformis	0	0	0	0	0	0	0	0	0	0	0	0	0	0	0	494	0	0	0	0	0	0	0	0	0	0	0	0	0	0	0	0	0	0	0	0	0	0	0	0	0	0	0	0	0	0	0	0	k__Bacteria;p__Bacteroidota;c__Bacteroidia;o__Bacteroidales;f__Bacteroidaceae;g__Bacteroides;s__Bacteroides_uniformis;
Cutibacterium_granulosum	0	36	0	183	0	0	81	22	487	0	1	0	2	27	271	0	0	0	0	133	17	0	0	0	24	4	45	0	0	3	11	0	15	1	0	0	1	0	161	33	2	56	21	0	341	0	5	0	k__Bacteria;p__Actinobacteriota;c__Actinobacteria;o__Propionibacteriales;f__Propionibacteriaceae;g__Cutibacterium;s__Cutibacterium_granulosum;
Azospira_oryzae	0	0	0	0	0	0	0	0	0	0	0	0	0	0	0	0	0	0	0	0	0	0	0	0	0	0	0	0	0	0	0	0	0	0	0	0	0	24	0	0	473	0	0	38	0	0	0	0	k__Bacteria;p__Proteobacteria;c__Gammaproteobacteria;o__Burkholderiales;f__Rhodocyclaceae;g__Azospira;s__Azospira_oryzae;
Variovorax_paradoxus	0	0	45	0	1	0	0	0	0	0	0	0	0	102	0	0	0	0	0	0	1	0	460	0	0	4	0	0	0	0	0	0	5	0	0	0	0	0	5	0	0	0	17	0	0	0	0	0	k__Bacteria;p__Proteobacteria;c__Gammaproteobacteria;o__Burkholderiales;f__Comamonadaceae;g__Variovorax;s__Variovorax_paradoxus;
Clostridiales_bacterium_oral_clone_MCE3_9	0	278	0	54	0	0	0	339	0	0	0	0	0	88	0	133	0	0	0	0	0	0	0	0	92	0	0	0	0	0	134	0	0	0	0	0	447	0	0	78	0	0	169	0	27	40	64	0	k__Bacteria;p__Firmicutes;c__Clostridia;o__Oscillospirales;f__Hungateiclostridiaceae;g__Fastidiosipila;s__Clostridiales_bacterium_oral_clone_MCE3_9;
Megasphaera_micronuciformis	0	0	0	0	0	0	0	0	0	0	0	0	0	0	15	0	0	0	0	0	0	0	0	0	0	0	0	0	0	0	0	0	0	0	0	0	0	0	0	0	446	0	0	0	0	0	0	0	k__Bacteria;p__Firmicutes;c__Negativicutes;o__Veillonellales-Selenomonadales;f__Veillonellaceae;g__Megasphaera;s__Megasphaera_micronuciformis;
Bacillus_indicus	0	0	0	0	0	0	0	3	446	0	0	0	0	0	0	0	0	0	0	0	0	0	0	0	0	0	0	0	0	0	0	0	0	0	0	0	0	0	0	0	0	0	0	0	0	0	0	0	k__Bacteria;p__Firmicutes;c__Bacilli;o__Bacillales;f__Bacillaceae;g__Bacillus;s__Bacillus_indicus;
Psychrobacter_faecalis	0	74	0	0	0	0	0	0	0	0	0	0	0	0	0	0	0	19	0	0	443	0	2	0	41	0	0	0	0	0	0	0	0	0	0	0	0	0	0	0	0	0	0	0	0	0	0	0	k__Bacteria;p__Proteobacteria;c__Gammaproteobacteria;o__Pseudomonadales;f__Moraxellaceae;g__Psychrobacter;s__Psychrobacter_faecalis;
Enterobacter_hormaechei	0	229	261	3	293	0	0	158	0	1	0	13	0	224	73	435	0	0	0	0	0	0	0	0	10	0	0	0	132	0	154	1	1	0	0	285	380	0	0	254	0	15	158	48	0	0	0	0	k__Bacteria;p__Proteobacteria;c__Gammaproteobacteria;o__Enterobacterales;f__Enterobacteriaceae;g__Enterobacter;s__Enterobacter_hormaechei;
Acinetobacter_schindleri	0	128	0	0	0	0	0	233	0	0	431	0	0	131	0	0	75	0	0	0	0	0	0	0	121	0	0	0	0	0	159	0	0	0	1	0	192	0	1	0	0	209	284	0	0	0	0	0	k__Bacteria;p__Proteobacteria;c__Gammaproteobacteria;o__Pseudomonadales;f__Moraxellaceae;g__Acinetobacter;s__Acinetobacter_schindleri;
Acinetobacter_ursingii	0	0	0	430	0	0	0	0	0	0	0	0	0	0	83	0	0	43	0	0	0	0	0	0	0	0	0	0	0	0	97	0	0	0	0	0	0	0	0	0	0	0	0	0	0	0	0	0	k__Bacteria;p__Proteobacteria;c__Gammaproteobacteria;o__Pseudomonadales;f__Moraxellaceae;g__Acinetobacter;s__Acinetobacter_ursingii;
Prevotella_salivae	0	0	0	0	0	0	0	0	0	0	0	0	0	0	0	0	0	0	0	0	0	0	0	0	0	114	0	0	0	0	0	0	428	0	0	0	0	0	0	0	0	0	0	0	0	397	220	0	k__Bacteria;p__Bacteroidota;c__Bacteroidia;o__Bacteroidales;f__Prevotellaceae;g__Prevotella;s__Prevotella_salivae;
Streptococcus_massiliensis	0	0	0	0	0	0	1	0	0	0	0	0	0	0	0	0	0	0	0	422	0	0	0	0	0	0	0	0	0	0	0	0	0	0	0	0	0	0	0	0	0	0	0	0	0	0	0	0	k__Bacteria;p__Firmicutes;c__Bacilli;o__Lactobacillales;f__Streptococcaceae;g__Streptococcus;s__Streptococcus_massiliensis;
Neisseria_mucosa	0	278	0	1	221	0	80	0	0	0	0	0	0	0	0	193	0	0	0	1	6	0	19	0	46	0	0	0	0	18	330	397	2	0	0	0	0	0	0	411	0	0	0	0	1	362	0	41	k__Bacteria;p__Proteobacteria;c__Gammaproteobacteria;o__Burkholderiales;f__Neisseriaceae;g__Neisseria;s__Neisseria_mucosa;
Calditerricola_sp_C08e	0	0	0	0	0	0	0	0	0	410	0	0	0	0	0	0	0	0	0	0	0	0	0	0	0	0	1	0	256	0	0	0	0	0	0	0	0	0	0	0	0	0	0	0	2	0	0	0	k__Bacteria;p__Firmicutes;c__Bacilli;o__Bacillales;f__Bacillaceae;g__Calditerricola;s__Calditerricola_sp_C08e;
Terrabacter_sp	0	9	0	0	0	0	0	24	51	0	33	0	64	104	0	0	0	0	410	60	0	0	181	0	2	25	0	0	0	335	40	0	0	0	0	0	8	0	0	103	0	0	103	0	131	3	125	0	k__Bacteria;p__Actinobacteriota;c__Actinobacteria;o__Micrococcales;f__Intrasporangiaceae;g__Terrabacter;s__Terrabacter_sp;
Pseudomonas_caeni	0	0	0	0	0	0	0	0	0	0	0	0	0	0	0	0	0	0	0	0	0	0	0	0	0	408	0	0	0	0	0	0	0	0	0	0	0	0	0	0	0	0	0	0	0	0	0	0	k__Bacteria;p__Proteobacteria;c__Gammaproteobacteria;o__Pseudomonadales;f__Pseudomonadaceae;g__Pseudomonas;s__Pseudomonas_caeni;
Chryseobacterium_sp_A5	0	0	0	407	0	0	0	0	0	0	0	0	0	0	0	0	0	0	0	0	0	0	0	0	0	0	0	0	0	0	0	0	0	0	0	0	0	0	0	0	0	0	0	0	0	0	0	0	k__Bacteria;p__Bacteroidota;c__Bacteroidia;o__Flavobacteriales;f__Weeksellaceae;g__Chryseobacterium;s__Chryseobacterium_sp_A5;
Gracilibacteria_bacterium_oral_taxon_872	0	0	0	0	0	0	0	0	0	0	0	0	0	0	0	0	0	0	0	0	0	0	0	0	0	0	0	0	0	0	0	0	0	0	0	0	0	0	0	0	0	0	0	0	402	0	0	0	k__Bacteria;p__Patescibacteria;c__Gracilibacteria;o__JGI_0000069-P22;f__unidentified_JGI_0000069-P22;g__unidentified_JGI_0000069-P22;s__Gracilibacteria_bacterium_oral_taxon_872;
Bacteroides_vulgatus	0	0	0	0	0	0	0	0	0	0	0	0	0	0	0	386	0	0	0	0	0	0	0	0	0	0	0	0	0	0	0	0	0	0	0	0	0	0	0	0	0	0	0	0	0	0	0	0	k__Bacteria;p__Bacteroidota;c__Bacteroidia;o__Bacteroidales;f__Bacteroidaceae;g__Bacteroides;s__Bacteroides_vulgatus;
Actinomyces_graevenitzii	0	0	0	41	0	0	0	0	125	0	0	0	0	0	19	0	0	176	0	0	0	0	0	0	0	0	0	0	386	0	1	0	0	183	84	0	0	0	0	0	0	0	0	0	112	0	0	117	k__Bacteria;p__Actinobacteriota;c__Actinobacteria;o__Actinomycetales;f__Actinomycetaceae;g__Actinomyces;s__Actinomyces_graevenitzii;
bacterium_QTYC46b	0	0	0	0	0	0	0	0	0	0	0	0	0	0	0	0	0	0	0	0	0	0	0	0	0	0	0	0	376	0	0	0	0	0	0	0	0	0	0	0	0	0	8	0	0	0	0	0	k__Bacteria;p__Chloroflexi;c__Chloroflexia;o__Thermomicrobiales;f__JG30-KF-CM45;g__unidentified_JG30-KF-CM45;s__bacterium_QTYC46b;
Sphingomonas_astaxanthinifaciens	45	0	66	0	0	0	0	4	0	0	0	0	0	0	12	0	0	0	0	0	2	0	0	0	0	371	0	0	0	0	0	1	0	0	0	0	21	0	0	0	0	0	7	0	0	0	0	0	k__Bacteria;p__Proteobacteria;c__Alphaproteobacteria;o__Sphingomonadales;f__Sphingomonadaceae;g__Sphingomonas;s__Sphingomonas_astaxanthinifaciens;
Atopobium_minutum	0	139	0	1	0	0	0	0	0	0	0	0	0	0	0	85	0	0	0	0	0	0	0	0	0	0	89	0	0	0	61	0	0	0	0	0	61	0	0	100	0	0	0	0	0	354	0	0	k__Bacteria;p__Actinobacteriota;c__Coriobacteriia;o__Coriobacteriales;f__Atopobiaceae;g__Atopobium;s__Atopobium_minutum;
Selenomonas_sputigena	0	0	0	0	0	0	0	0	0	0	0	0	0	0	43	100	0	0	0	0	0	0	0	0	70	0	0	0	0	0	0	0	104	0	0	0	30	0	0	0	0	0	25	0	0	340	75	0	k__Bacteria;p__Firmicutes;c__Negativicutes;o__Veillonellales-Selenomonadales;f__Selenomonadaceae;g__Selenomonas;s__Selenomonas_sputigena;
Facklamia_tabacinasalis	0	0	0	0	0	0	0	17	0	0	0	0	0	0	0	0	0	0	0	0	0	0	0	0	0	0	0	0	0	0	39	0	0	0	0	0	0	0	0	178	0	0	332	0	0	0	0	0	k__Bacteria;p__Firmicutes;c__Bacilli;o__Lactobacillales;f__Aerococcaceae;g__Facklamia;s__Facklamia_tabacinasalis;
Bacteroides_massiliensis	0	0	0	0	0	0	0	0	0	0	0	0	0	0	0	324	0	0	0	0	0	0	0	0	0	0	0	0	0	0	0	0	0	0	0	0	0	0	0	0	0	0	0	0	0	0	0	0	k__Bacteria;p__Bacteroidota;c__Bacteroidia;o__Bacteroidales;f__Bacteroidaceae;g__Bacteroides;s__Bacteroides_massiliensis;
Lactobacillus_johnsonii	0	0	0	0	0	0	0	0	0	0	0	0	0	0	318	0	0	0	0	0	0	0	0	0	0	0	0	0	0	0	0	0	0	0	0	0	0	0	0	0	0	0	0	0	0	0	0	0	k__Bacteria;p__Firmicutes;c__Bacilli;o__Lactobacillales;f__Lactobacillaceae;g__Lactobacillus;s__Lactobacillus_johnsonii;
Achromobacter_xylosoxidans	0	0	0	0	0	0	0	0	0	0	0	0	0	0	0	150	0	0	0	0	0	0	0	0	0	0	10	0	0	0	0	0	317	0	0	0	0	0	0	0	0	291	0	0	0	0	0	0	k__Bacteria;p__Proteobacteria;c__Gammaproteobacteria;o__Burkholderiales;f__Alcaligenaceae;g__unidentified_Alcaligenaceae;s__Achromobacter_xylosoxidans;
Sutterella_wadsworthensis	0	0	0	0	0	0	0	0	0	209	0	0	0	1	0	316	0	0	0	0	0	0	0	0	0	0	0	0	0	0	0	0	0	0	0	0	0	0	0	0	0	0	0	0	0	0	0	0	k__Bacteria;p__Proteobacteria;c__Gammaproteobacteria;o__Burkholderiales;f__Sutterellaceae;g__Sutterella;s__Sutterella_wadsworthensis;
Alloprevotella_tannerae	0	0	0	312	0	0	0	0	0	0	0	0	0	30	0	306	0	0	0	0	0	0	0	0	0	0	0	0	0	0	114	0	0	0	0	0	0	0	0	174	0	0	0	0	0	0	0	0	k__Bacteria;p__Bacteroidota;c__Bacteroidia;o__Bacteroidales;f__Prevotellaceae;g__Alloprevotella;s__Alloprevotella_tannerae;
Streptococcus_mutans	0	61	0	0	0	0	0	0	0	0	0	0	0	0	0	0	0	0	0	0	0	0	220	0	1	0	291	0	0	0	0	0	0	0	0	0	0	0	0	159	0	0	0	0	0	0	0	0	k__Bacteria;p__Firmicutes;c__Bacilli;o__Lactobacillales;f__Streptococcaceae;g__Streptococcus;s__Streptococcus_mutans;
Ndongobacter_massiliensis	0	289	0	0	0	0	0	0	0	0	0	0	0	67	0	46	0	0	0	0	0	0	0	0	0	0	0	0	0	0	0	0	0	0	0	0	0	0	0	0	0	0	0	0	0	0	0	0	k__Bacteria;p__Firmicutes;c__Clostridia;o__Peptostreptococcales-Tissierellales;f__Family_XI;g__Murdochiella;s__Ndongobacter_massiliensis;
Chryseobacterium_anthropi	0	0	0	0	287	0	2	0	0	0	1	0	0	5	0	0	0	0	0	0	0	0	0	0	0	0	0	0	0	0	0	0	0	5	0	0	0	0	0	1	0	0	3	0	0	0	0	0	k__Bacteria;p__Bacteroidota;c__Bacteroidia;o__Flavobacteriales;f__Weeksellaceae;g__Chryseobacterium;s__Chryseobacterium_anthropi;
Campylobacter_showae	0	54	0	0	0	0	46	0	0	0	0	0	0	58	0	135	0	0	0	0	0	0	0	0	0	0	0	0	114	0	0	0	0	0	0	0	72	0	0	0	0	0	0	0	0	0	280	0	k__Bacteria;p__Campylobacterota;c__Campylobacteria;o__Campylobacterales;f__Campylobacteraceae;g__Campylobacter;s__Campylobacter_showae;
Brevibacterium_luteolum	0	89	6	1	0	95	0	47	2	276	0	0	0	102	1	35	0	81	0	0	0	0	0	0	84	32	0	0	0	0	0	0	0	56	0	0	177	0	0	1	0	0	0	0	128	0	0	0	k__Bacteria;p__Actinobacteriota;c__Actinobacteria;o__Micrococcales;f__Brevibacteriaceae;g__Brevibacterium;s__Brevibacterium_luteolum;
Porphyromonas_bennonis	0	23	0	0	0	0	0	43	0	1	0	39	0	2	3	271	0	0	0	0	49	0	0	0	14	1	0	0	0	0	21	0	1	0	0	0	33	0	0	25	0	0	11	21	0	0	12	0	k__Bacteria;p__Bacteroidota;c__Bacteroidia;o__Bacteroidales;f__Porphyromonadaceae;g__Porphyromonas;s__Porphyromonas_bennonis;
Bacteroidales_bacterium_KA00251	0	186	0	0	0	0	0	102	270	0	0	0	0	23	0	0	0	25	0	0	0	0	0	0	112	0	0	0	0	0	102	0	0	0	0	0	240	0	0	130	0	0	87	0	0	0	1	0	k__Bacteria;p__Bacteroidota;c__Bacteroidia;o__Bacteroidales;f__Porphyromonadaceae;g__Porphyromonas;s__Bacteroidales_bacterium_KA00251;
Neisseria_bacilliformis	0	0	0	0	0	0	0	0	0	0	0	0	0	0	0	231	0	37	0	0	0	0	0	0	0	262	0	0	0	0	0	0	0	0	82	0	0	0	0	0	0	0	0	0	0	0	0	110	k__Bacteria;p__Proteobacteria;c__Gammaproteobacteria;o__Burkholderiales;f__Neisseriaceae;g__Neisseria;s__Neisseria_bacilliformis;
Nocardioides_plantarum	0	0	0	0	0	0	0	0	0	0	0	0	0	0	0	0	0	0	0	0	0	0	255	0	0	0	0	0	0	0	0	0	0	0	0	0	0	0	0	0	0	0	0	0	0	0	0	0	k__Bacteria;p__Actinobacteriota;c__Actinobacteria;o__Propionibacteriales;f__Nocardioidaceae;g__Nocardioides;s__Nocardioides_plantarum;
Shewanella_sp_FDAARGOS_354	0	0	0	0	0	0	0	0	0	0	0	0	0	0	0	0	0	0	0	0	0	0	0	0	0	0	0	0	0	0	0	0	0	0	0	0	0	0	0	249	0	0	0	0	0	0	0	0	k__Bacteria;p__Proteobacteria;c__Gammaproteobacteria;o__Enterobacterales;f__Shewanellaceae;g__Shewanella;s__Shewanella_sp_FDAARGOS_354;
Stenotrophomonas_nitritireducens	0	0	0	0	0	0	0	0	0	0	0	0	0	0	0	249	0	0	0	0	0	0	0	0	0	0	0	0	0	0	0	0	0	0	0	0	0	0	0	0	0	0	0	0	0	0	0	0	k__Bacteria;p__Proteobacteria;c__Gammaproteobacteria;o__Xanthomonadales;f__Xanthomonadaceae;g__Stenotrophomonas;s__Stenotrophomonas_nitritireducens;
Lactobacillus_salivarius	0	0	0	0	0	0	0	0	0	0	0	0	0	0	0	0	0	0	0	0	0	0	0	0	0	0	0	0	0	0	0	0	0	0	0	0	0	0	0	242	0	0	0	0	0	0	0	0	k__Bacteria;p__Firmicutes;c__Bacilli;o__Lactobacillales;f__Lactobacillaceae;g__Ligilactobacillus;s__Lactobacillus_salivarius;
Candidatus_Halomonas_phosphatis	0	0	0	0	0	0	0	0	0	0	0	0	0	0	0	0	0	0	0	0	0	0	0	238	0	0	0	0	0	0	0	0	0	0	0	0	0	0	0	0	0	0	0	0	0	0	0	0	k__Bacteria;p__Proteobacteria;c__Gammaproteobacteria;o__Pseudomonadales;f__Halomonadaceae;g__Halomonas;s__Candidatus_Halomonas_phosphatis;
Campylobacter_gracilis	0	0	0	0	0	0	234	10	122	0	0	0	0	0	13	34	0	0	0	0	0	0	0	0	1	0	0	0	0	0	0	0	0	150	0	0	0	0	0	0	0	0	0	0	0	0	0	0	k__Bacteria;p__Campylobacterota;c__Campylobacteria;o__Campylobacterales;f__Campylobacteraceae;g__Campylobacter;s__Campylobacter_gracilis;
Lactobacillus_algidus	0	29	231	0	0	0	0	0	0	0	0	0	0	0	0	0	0	0	0	0	0	0	0	6	0	5	0	0	7	54	20	0	0	0	112	0	0	0	31	50	0	0	0	0	0	0	0	0	k__Bacteria;p__Firmicutes;c__Bacilli;o__Lactobacillales;f__Lactobacillaceae;g__Dellaglioa;s__Lactobacillus_algidus;
Campylobacter_concisus	0	0	0	228	0	0	0	0	0	0	0	0	0	0	0	0	0	0	0	0	0	0	0	0	0	0	0	0	0	0	53	0	0	0	0	0	0	0	0	0	0	0	8	0	0	0	57	0	k__Bacteria;p__Campylobacterota;c__Campylobacteria;o__Campylobacterales;f__Campylobacteraceae;g__Campylobacter;s__Campylobacter_concisus;
Cereibacter_changlensis	0	0	0	1	0	0	0	0	0	0	0	0	0	0	0	0	0	0	0	0	0	0	0	0	0	0	0	0	0	0	0	0	0	0	0	0	228	0	0	96	0	0	0	0	0	0	0	0	k__Bacteria;p__Proteobacteria;c__Alphaproteobacteria;o__Rhodobacterales;f__Rhodobacteraceae;g__Cereibacter;s__Cereibacter_changlensis;
Solirubrobacterales_bacterium	0	0	228	0	0	0	0	0	0	0	0	0	0	0	0	0	0	0	0	0	0	0	0	0	0	0	0	0	0	0	0	0	0	0	0	0	0	0	0	0	0	0	0	0	0	0	0	0	k__Bacteria;p__Actinobacteriota;c__Thermoleophilia;o__Solirubrobacterales;f__Solirubrobacteraceae;g__unidentified_Solirubrobacteraceae;s__Solirubrobacterales_bacterium;
Bacteroidia_bacterium_feline_oral_taxon_312	0	65	0	0	0	0	0	75	0	0	0	0	0	0	0	227	0	0	0	0	0	0	0	0	0	0	0	0	0	0	37	0	0	0	0	0	0	0	0	0	0	0	0	0	0	0	0	0	k__Bacteria;p__Bacteroidota;c__Bacteroidia;o__Sphingobacteriales;f__Lentimicrobiaceae;g__Lentimicrobium;s__Bacteroidia_bacterium_feline_oral_taxon_312;
Clostridiales_bacterium_oral_taxon_075	0	0	0	0	0	0	219	0	0	0	0	0	0	0	0	0	0	0	0	0	0	0	0	0	0	0	0	0	0	0	0	0	0	0	0	0	0	0	0	59	0	0	41	0	0	0	0	0	k__Bacteria;p__Firmicutes;c__Clostridia;o__Clostridia_UCG-014;f__unidentified_Clostridia_UCG-014;g__unidentified_Clostridia_UCG-014;s__Clostridiales_bacterium_oral_taxon_075;
Treponema_sp_canine_oral_taxon_233	0	0	0	0	0	0	0	0	0	0	0	0	0	0	0	8	0	0	0	0	0	0	0	0	0	0	0	214	0	0	0	0	0	0	0	0	0	0	0	0	0	0	0	0	0	0	0	0	k__Bacteria;p__Spirochaetota;c__Spirochaetia;o__Spirochaetales;f__Spirochaetaceae;g__Treponema;s__Treponema_sp_canine_oral_taxon_233;
Methylobacterium_sp_PC30.44	0	0	0	0	0	0	0	0	0	0	0	0	0	0	0	0	0	0	0	0	0	0	211	0	0	0	0	0	0	0	0	15	0	0	0	0	0	0	0	0	1	0	58	0	0	0	0	0	k__Bacteria;p__Proteobacteria;c__Alphaproteobacteria;o__Rhizobiales;f__Beijerinckiaceae;g__Methylobacterium-Methylorubrum;s__Methylobacterium_sp_PC30.44;
Comamonas_aquatica	0	0	0	0	0	0	0	0	0	0	0	0	0	0	122	206	0	0	0	0	0	0	0	0	0	0	0	0	0	0	0	0	0	0	0	0	0	0	0	116	0	0	0	0	0	0	0	0	k__Bacteria;p__Proteobacteria;c__Gammaproteobacteria;o__Burkholderiales;f__Comamonadaceae;g__Comamonas;s__Comamonas_aquatica;
Olsenella_sp_SIT9	0	205	0	1	0	0	0	0	0	0	0	0	0	0	0	0	161	0	0	0	0	0	0	0	0	0	0	0	0	0	0	0	0	0	0	0	0	0	0	36	0	0	0	0	0	0	0	0	k__Bacteria;p__Actinobacteriota;c__Coriobacteriia;o__Coriobacteriales;f__Atopobiaceae;g__Olsenella;s__Olsenella_sp_SIT9;
Capnocytophaga_ochracea	0	0	0	0	0	0	0	0	0	0	0	0	0	0	22	0	0	0	0	205	0	0	0	0	0	0	0	0	0	0	0	0	0	0	0	0	0	0	0	0	0	0	0	0	0	0	0	0	k__Bacteria;p__Bacteroidota;c__Bacteroidia;o__Flavobacteriales;f__Flavobacteriaceae;g__Capnocytophaga;s__Capnocytophaga_ochracea;
Bifidobacterium_animalis	0	0	0	0	0	0	0	0	0	0	0	0	0	0	0	0	0	0	0	0	0	0	0	0	0	0	2	0	204	0	0	0	0	0	0	0	0	0	0	0	0	0	0	0	0	0	0	0	k__Bacteria;p__Actinobacteriota;c__Actinobacteria;o__Bifidobacteriales;f__Bifidobacteriaceae;g__Bifidobacterium;s__Bifidobacterium_animalis;
Capnocytophaga_sputigena	0	0	0	0	0	0	24	0	0	0	0	0	0	0	0	0	0	0	0	0	0	0	0	0	0	0	0	0	0	0	0	0	203	0	0	0	0	0	0	0	0	0	0	0	0	0	0	0	k__Bacteria;p__Bacteroidota;c__Bacteroidia;o__Flavobacteriales;f__Flavobacteriaceae;g__Capnocytophaga;s__Capnocytophaga_sputigena;
Bacteroides_thetaiotaomicron	0	0	0	0	0	0	0	0	0	0	0	0	0	0	0	203	0	0	0	0	0	0	0	0	0	0	0	0	0	0	0	0	0	0	0	0	0	0	0	0	0	0	0	0	0	0	0	0	k__Bacteria;p__Bacteroidota;c__Bacteroidia;o__Bacteroidales;f__Bacteroidaceae;g__Bacteroides;s__Bacteroides_thetaiotaomicron;
Solirubrobacterales_bacterium_67-14	0	0	0	0	0	0	0	0	0	0	0	0	0	0	0	0	0	0	0	0	0	0	0	0	0	0	0	0	0	0	0	0	0	0	0	0	196	0	122	0	0	0	0	0	0	0	0	0	k__Bacteria;p__Actinobacteriota;c__Thermoleophilia;o__Solirubrobacterales;f__67-14;g__unidentified_67-14;s__Solirubrobacterales_bacterium_67-14;
Pseudoxanthomonas_mexicana	0	0	0	0	42	0	0	0	0	0	0	0	0	0	0	0	0	0	0	0	0	0	0	0	0	0	0	0	0	0	0	0	179	0	0	0	0	0	0	196	0	0	0	0	0	0	0	0	k__Bacteria;p__Proteobacteria;c__Gammaproteobacteria;o__Xanthomonadales;f__Xanthomonadaceae;g__Pseudoxanthomonas;s__Pseudoxanthomonas_mexicana;
TM7_phylum_sp_oral_clone_FR058	0	2	0	95	0	0	164	0	0	0	0	0	0	9	9	113	0	0	0	0	0	0	0	0	0	0	0	0	0	0	0	0	0	22	0	0	0	0	0	0	0	0	4	0	3	187	47	0	k__Bacteria;p__Patescibacteria;c__Saccharimonadia;o__Saccharimonadales;f__unidentified_Saccharimonadales;g__unidentified_Saccharimonadales;s__TM7_phylum_sp_oral_clone_FR058;
Actinomyces_urogenitalis	0	2	0	4	0	0	4	2	1	0	0	0	0	1	2	8	0	1	1	2	1	0	0	0	0	0	0	0	1	0	1	0	11	0	0	0	0	0	0	185	0	1	2	0	28	1	0	0	k__Bacteria;p__Actinobacteriota;c__Actinobacteria;o__Actinomycetales;f__Actinomycetaceae;g__Actinomyces;s__Actinomyces_urogenitalis;
Aerococcus_urinaeequi	0	0	0	0	0	0	0	24	0	0	0	0	0	0	0	148	0	0	0	59	0	0	0	0	0	0	0	0	0	0	0	0	0	0	0	0	0	0	3	25	183	0	0	0	0	0	0	0	k__Bacteria;p__Firmicutes;c__Bacilli;o__Lactobacillales;f__Aerococcaceae;g__Aerococcus;s__Aerococcus_urinaeequi;
Komagataeibacter_saccharivorans	0	181	0	0	0	0	0	0	0	0	0	0	0	0	0	0	0	0	0	0	0	0	0	0	0	0	0	0	0	0	0	0	0	0	0	0	0	0	0	0	0	0	0	0	0	0	0	0	k__Bacteria;p__Proteobacteria;c__Alphaproteobacteria;o__Acetobacterales;f__Acetobacteraceae;g__Komagataeibacter;s__Komagataeibacter_saccharivorans;
Abditibacterium_utsteinense	0	0	0	0	0	0	0	0	0	0	0	0	0	0	0	0	0	0	0	0	0	0	0	0	0	0	0	0	0	0	0	0	0	0	0	0	0	0	0	0	0	0	177	0	0	0	0	0	k__Bacteria;p__Abditibacteriota;c__Abditibacteria;o__Abditibacteriales;f__Abditibacteriaceae;g__Abditibacterium;s__Abditibacterium_utsteinense;
Mogibacterium_pumilum	0	0	0	0	0	0	0	0	0	0	0	0	0	0	0	169	0	0	0	0	0	0	0	0	0	0	0	0	43	0	0	0	0	0	0	0	0	0	0	0	0	0	0	0	0	0	0	0	k__Bacteria;p__Firmicutes;c__Clostridia;o__Peptostreptococcales-Tissierellales;f__Anaerovoracaceae;g__Mogibacterium;s__Mogibacterium_pumilum;
Slackia_exigua	0	0	0	0	0	0	0	60	0	0	0	0	0	0	0	0	0	0	0	0	0	0	0	0	0	0	0	0	0	0	164	0	0	0	0	0	125	0	0	10	0	0	62	0	0	0	0	0	k__Bacteria;p__Actinobacteriota;c__Coriobacteriia;o__Coriobacteriales;f__Eggerthellaceae;g__Slackia;s__Slackia_exigua;
Pseudomonas_sp_LTJR-52	163	0	0	0	0	0	0	0	0	0	0	0	0	0	2	0	0	0	0	0	0	0	0	0	0	0	0	0	0	0	0	0	0	0	0	0	0	0	0	48	0	0	0	0	0	0	0	0	k__Bacteria;p__Proteobacteria;c__Gammaproteobacteria;o__Pseudomonadales;f__Pseudomonadaceae;g__Pseudomonas;s__Pseudomonas_sp_LTJR-52;
Clostridium_tunisiense	0	1	161	1	0	0	0	0	0	0	0	0	0	0	0	0	0	0	0	0	0	0	0	0	0	0	0	0	0	0	0	0	0	0	0	0	0	0	0	0	0	0	0	0	0	0	0	0	k__Bacteria;p__Firmicutes;c__Clostridia;o__Clostridiales;f__Clostridiaceae;g__Clostridium_sensu_stricto_13;s__Clostridium_tunisiense;
Acidocella_sp	0	0	3	1	0	7	0	0	1	0	1	12	0	0	15	1	0	0	0	3	10	1	160	0	0	11	11	0	0	0	0	4	0	0	3	3	2	0	4	0	1	6	1	0	0	0	0	0	k__Bacteria;p__Proteobacteria;c__Alphaproteobacteria;o__Acetobacterales;f__Acetobacteraceae;g__Acidocella;s__Acidocella_sp;
Tannerella_sp_oral_taxon_HOT-286	0	0	0	6	0	0	78	0	0	0	0	0	0	0	0	0	0	0	0	0	0	0	0	0	0	0	0	0	0	0	69	0	0	0	0	0	0	0	0	103	0	0	0	0	0	156	0	0	k__Bacteria;p__Bacteroidota;c__Bacteroidia;o__Bacteroidales;f__Tannerellaceae;g__Tannerella;s__Tannerella_sp_oral_taxon_HOT-286;
Propionibacterium_lymphophilum	0	118	8	1	0	0	0	154	0	0	0	0	1	58	2	3	0	0	0	4	0	0	0	0	93	0	0	0	50	0	99	5	0	0	0	0	123	0	0	77	0	0	144	0	87	115	79	0	k__Bacteria;p__Actinobacteriota;c__Actinobacteria;o__Propionibacteriales;f__Propionibacteriaceae;g__Propionimicrobium;s__Propionibacterium_lymphophilum;
Cardiobacterium_valvarum	0	0	0	0	0	0	0	0	0	0	0	0	0	0	0	0	60	0	0	0	0	0	0	147	0	0	0	0	0	0	0	0	0	0	0	0	0	0	0	0	0	0	0	0	0	0	0	0	k__Bacteria;p__Proteobacteria;c__Gammaproteobacteria;o__Cardiobacteriales;f__Cardiobacteriaceae;g__Cardiobacterium;s__Cardiobacterium_valvarum;
bacterium_enrichment_culture_clone_B1-1	0	0	0	0	0	0	0	0	0	0	0	0	0	0	0	0	0	0	0	0	0	0	0	0	0	0	0	0	0	0	0	0	0	0	143	0	0	0	0	0	0	0	0	0	0	0	0	0	k__Bacteria;p__Bacteroidota;c__Bacteroidia;o__Flavobacteriales;f__Flavobacteriaceae;g__Myroides;s__bacterium_enrichment_culture_clone_B1-1;
Porphyrobacter_mercurialis	0	0	0	0	0	0	105	0	0	0	0	0	0	0	0	140	0	0	0	0	0	0	0	0	0	0	0	0	0	0	0	0	0	0	0	0	0	0	0	0	0	0	0	0	0	0	0	0	k__Bacteria;p__Proteobacteria;c__Alphaproteobacteria;o__Sphingomonadales;f__Sphingomonadaceae;g__Altererythrobacter;s__Porphyrobacter_mercurialis;
Gaiella_sp_EBR4-RS1	0	0	0	0	0	0	0	0	0	0	0	0	0	0	0	0	0	0	0	0	0	0	0	0	0	0	0	0	0	0	0	0	0	0	134	0	0	0	0	0	0	0	0	0	0	0	0	0	k__Bacteria;p__Actinobacteriota;c__Thermoleophilia;o__Gaiellales;f__unidentified_Gaiellales;g__unidentified_Gaiellales;s__Gaiella_sp_EBR4-RS1;
Leuconostoc_citreum	0	0	0	130	0	0	0	0	0	0	0	0	0	0	46	86	0	0	0	0	0	0	0	46	0	0	0	0	0	0	0	0	23	0	0	0	0	0	0	0	0	0	0	0	0	0	0	0	k__Bacteria;p__Firmicutes;c__Bacilli;o__Lactobacillales;f__Lactobacillaceae;g__Leuconostoc;s__Leuconostoc_citreum;
Auricoccus_indicus	0	0	0	0	0	0	129	0	0	0	0	0	0	0	88	0	0	0	0	0	0	0	0	104	0	0	0	0	0	0	0	0	0	0	0	0	0	0	0	0	0	0	0	0	0	0	0	0	k__Bacteria;p__Firmicutes;c__Bacilli;o__Staphylococcales;f__Staphylococcaceae;g__Auricoccus-Abyssicoccus;s__Auricoccus_indicus;
Flavobacterium_gelidilacus	0	0	0	0	0	0	0	0	0	0	0	0	0	0	0	0	0	0	0	0	0	0	0	0	0	126	0	0	0	0	0	0	0	0	0	0	0	0	0	0	0	0	0	0	0	0	0	0	k__Bacteria;p__Bacteroidota;c__Bacteroidia;o__Flavobacteriales;f__Flavobacteriaceae;g__Flavobacterium;s__Flavobacterium_gelidilacus;
Arcticibacter_pallidicorallinus	0	0	0	0	0	0	0	0	0	0	0	0	0	0	0	0	0	0	0	0	0	0	0	0	0	115	0	0	0	0	0	0	0	0	0	0	0	0	0	0	0	0	0	0	0	0	0	0	k__Bacteria;p__Bacteroidota;c__Bacteroidia;o__Sphingobacteriales;f__Sphingobacteriaceae;g__Arcticibacter;s__Arcticibacter_pallidicorallinus;
Bacillaria_paxillifer	0	0	0	0	0	0	0	0	0	0	0	0	0	0	0	0	0	0	0	0	0	0	0	0	0	0	0	0	0	0	0	0	0	0	0	0	0	0	0	0	0	0	0	0	113	0	0	0	k__Bacteria;p__Cyanobacteria;c__Cyanobacteriia;o__Chloroplast;f__unidentified_Chloroplast;g__unidentified_Chloroplast;s__Bacillaria_paxillifer;
Prevotella_bivia	0	55	0	0	0	0	0	108	0	0	0	0	0	0	0	98	0	0	0	0	0	0	0	0	0	0	0	0	0	0	47	0	0	0	0	0	29	0	0	44	0	0	59	0	0	0	0	0	k__Bacteria;p__Bacteroidota;c__Bacteroidia;o__Bacteroidales;f__Prevotellaceae;g__Prevotella;s__Prevotella_bivia;
Lacibacter_cauensis	0	0	0	0	0	0	0	0	0	0	0	0	0	0	0	0	0	0	0	0	0	0	0	0	0	0	0	0	0	0	0	0	0	0	0	0	0	28	0	0	0	0	0	106	0	0	0	0	k__Bacteria;p__Bacteroidota;c__Bacteroidia;o__Chitinophagales;f__Chitinophagaceae;g__Lacibacter;s__Lacibacter_cauensis;
Bacillus_nealsonii	3	0	0	0	0	0	0	0	0	0	0	0	0	0	0	0	0	0	0	0	0	0	0	0	0	0	0	0	0	0	0	0	0	0	0	0	0	0	0	0	0	0	102	0	0	0	0	0	k__Bacteria;p__Firmicutes;c__Bacilli;o__Bacillales;f__Bacillaceae;g__Bacillus;s__Bacillus_nealsonii;
Neisseria_oralis	0	0	0	0	0	0	0	0	0	0	0	0	0	0	10	0	0	0	0	0	0	0	0	0	101	0	0	0	0	0	0	0	0	0	0	0	0	0	0	0	0	0	0	0	0	0	0	0	k__Bacteria;p__Proteobacteria;c__Gammaproteobacteria;o__Burkholderiales;f__Neisseriaceae;g__Neisseria;s__Neisseria_oralis;
Neisseriaceae_bacterium_DSM_100970	0	0	0	0	0	0	0	0	0	0	0	0	0	0	0	0	0	0	0	0	0	0	0	0	0	0	0	0	0	0	0	0	0	0	0	0	0	0	0	0	0	0	0	97	0	0	0	0	k__Bacteria;p__Proteobacteria;c__Gammaproteobacteria;o__Burkholderiales;f__Neisseriaceae;g__unidentified_Neisseriaceae;s__Neisseriaceae_bacterium_DSM_100970;
Roseomonas_cervicalis	0	0	0	0	0	0	0	93	0	0	0	0	0	0	0	0	0	0	0	0	0	0	0	0	0	0	0	0	0	0	0	0	0	0	0	0	0	45	0	0	0	0	34	0	0	0	0	0	k__Bacteria;p__Proteobacteria;c__Alphaproteobacteria;o__Acetobacterales;f__Acetobacteraceae;g__Roseomonas;s__Roseomonas_cervicalis;
Streptococcus_agalactiae	0	0	0	0	0	0	0	0	0	23	0	0	0	0	93	0	0	25	0	0	0	0	0	0	0	0	0	0	0	0	0	0	0	0	0	0	0	0	0	0	0	0	0	0	0	0	0	0	k__Bacteria;p__Firmicutes;c__Bacilli;o__Lactobacillales;f__Streptococcaceae;g__Streptococcus;s__Streptococcus_agalactiae;
Leptotrichia_sp_oral_clone_FP036	0	0	0	0	0	0	0	0	0	0	0	0	0	0	89	0	0	0	0	0	0	0	0	0	0	0	0	0	0	0	0	0	0	0	0	0	0	0	0	0	0	0	0	0	0	0	0	0	k__Bacteria;p__Fusobacteriota;c__Fusobacteriia;o__Fusobacteriales;f__Leptotrichiaceae;g__Leptotrichia;s__Leptotrichia_sp_oral_clone_FP036;
Treponema_denticola	0	0	0	0	0	0	0	0	0	0	0	0	0	0	0	0	0	0	0	0	0	0	0	0	0	0	0	0	0	0	0	0	87	0	0	0	0	0	0	0	0	0	0	0	0	0	0	0	k__Bacteria;p__Spirochaetota;c__Spirochaetia;o__Spirochaetales;f__Spirochaetaceae;g__Treponema;s__Treponema_denticola;
Shuttleworthia_satelles	0	0	85	0	0	0	0	0	0	0	0	0	0	0	0	0	0	0	0	0	0	0	0	0	0	0	0	0	0	0	0	0	0	0	0	0	0	0	0	0	0	0	0	0	0	0	0	0	k__Bacteria;p__Firmicutes;c__Clostridia;o__Lachnospirales;f__Lachnospiraceae;g__Shuttleworthia;s__Shuttleworthia_satelles;
Actinomyces_genomosp_P1_oral_clone_MB6_C03	0	1	0	0	0	0	0	0	0	0	0	0	0	0	0	1	0	0	0	0	0	0	0	0	0	0	0	0	0	0	0	0	0	0	0	0	0	0	0	84	0	0	0	0	0	0	0	0	k__Bacteria;p__Actinobacteriota;c__Actinobacteria;o__Actinomycetales;f__Actinomycetaceae;g__Actinomyces;s__Actinomyces_genomosp_P1_oral_clone_MB6_C03;
Moryella_indoligenes	0	0	0	0	0	0	0	0	0	0	0	0	0	0	0	0	0	0	0	0	0	0	0	0	0	0	0	0	0	0	0	0	0	0	0	0	0	0	0	0	0	0	82	0	0	0	0	0	k__Bacteria;p__Firmicutes;c__Clostridia;o__Lachnospirales;f__Lachnospiraceae;g__Moryella;s__Moryella_indoligenes;
Prevotella_nigrescens	0	34	0	0	0	0	0	0	0	0	0	0	33	0	43	0	0	0	14	0	0	0	0	0	0	0	0	0	0	0	0	0	51	0	0	0	46	0	0	80	0	0	5	0	0	0	0	0	k__Bacteria;p__Bacteroidota;c__Bacteroidia;o__Bacteroidales;f__Prevotellaceae;g__Prevotella;s__Prevotella_nigrescens;
Actinomyces_dentalis	50	79	16	0	0	0	0	22	0	0	0	0	0	10	0	69	0	6	0	0	0	0	12	0	0	0	0	0	0	0	0	0	0	0	0	0	1	0	0	1	0	0	0	0	0	0	0	0	k__Bacteria;p__Actinobacteriota;c__Actinobacteria;o__Actinomycetales;f__Actinomycetaceae;g__Actinomyces;s__Actinomyces_dentalis;
Alcaligenes_faecalis	0	0	0	0	0	0	0	0	0	0	0	0	0	0	0	0	0	0	0	0	0	0	0	0	0	0	0	0	0	0	0	0	0	0	0	0	0	0	0	0	0	0	0	0	0	0	0	78	k__Bacteria;p__Proteobacteria;c__Gammaproteobacteria;o__Burkholderiales;f__Alcaligenaceae;g__Alcaligenes;s__Alcaligenes_faecalis;
Lactobacillus_iners	0	0	12	0	0	0	6	0	0	0	0	0	0	0	0	0	0	0	0	0	0	0	0	0	0	0	0	0	0	0	0	0	0	0	0	0	0	0	0	0	0	0	0	0	0	0	0	78	k__Bacteria;p__Firmicutes;c__Bacilli;o__Lactobacillales;f__Lactobacillaceae;g__Lactobacillus;s__Lactobacillus_iners;
Finegoldia_magna	0	37	0	1	0	0	0	38	0	1	0	0	0	7	0	8	0	0	3	4	13	0	0	0	37	2	3	0	0	0	48	0	1	0	0	0	77	0	0	47	0	0	49	0	7	6	12	0	k__Bacteria;p__Firmicutes;c__Clostridia;o__Peptostreptococcales-Tissierellales;f__Family_XI;g__Finegoldia;s__Finegoldia_magna;
Prevotella_sp_oral_clone_IK053	0	0	0	0	0	0	0	0	0	0	0	0	0	0	77	0	0	0	0	0	0	0	0	61	0	0	0	0	0	0	0	0	0	0	0	0	0	0	0	0	0	20	0	0	0	0	0	0	k__Bacteria;p__Bacteroidota;c__Bacteroidia;o__Bacteroidales;f__Prevotellaceae;g__Prevotella;s__Prevotella_sp_oral_clone_IK053;
Clostridium_sp_strain_S6	0	0	0	0	0	0	0	0	0	0	0	0	0	0	0	0	0	0	0	0	0	0	0	0	0	0	0	0	0	0	0	0	0	0	0	0	0	0	0	0	0	0	0	73	0	0	0	0	k__Bacteria;p__Firmicutes;c__Clostridia;o__Oscillospirales;f__Ruminococcaceae;g__Caproiciproducens;s__Clostridium_sp_strain_S6;
Bifidobacterium_longum	0	0	0	0	0	0	0	0	0	0	0	0	0	0	0	72	0	0	0	0	0	0	0	0	0	0	0	0	0	0	0	0	0	0	0	0	0	0	0	0	0	0	0	0	0	0	0	0	k__Bacteria;p__Actinobacteriota;c__Actinobacteria;o__Bifidobacteriales;f__Bifidobacteriaceae;g__Bifidobacterium;s__Bifidobacterium_longum;
Anaerostipes_hadrus	0	0	0	0	0	0	0	0	0	0	0	0	0	0	0	72	0	0	0	0	0	0	0	0	0	0	0	0	0	0	0	0	0	0	0	0	0	0	0	0	0	0	0	0	0	0	0	0	k__Bacteria;p__Firmicutes;c__Clostridia;o__Lachnospirales;f__Lachnospiraceae;g__Anaerostipes;s__Anaerostipes_hadrus;
Phascolarctobacterium_faecium	0	0	0	0	0	0	0	0	0	0	0	0	0	0	0	71	0	0	0	0	0	0	0	0	0	0	0	0	0	0	0	0	0	0	0	0	0	0	0	0	0	0	0	0	0	0	0	0	k__Bacteria;p__Firmicutes;c__Negativicutes;o__Acidaminococcales;f__Acidaminococcaceae;g__Phascolarctobacterium;s__Phascolarctobacterium_faecium;
Mycoplasma_spermatophilum	0	0	0	0	0	0	0	0	0	0	0	71	0	0	0	0	0	0	0	0	0	0	0	0	0	0	0	0	0	0	0	0	0	0	0	0	0	0	0	0	0	0	0	0	0	0	0	0	k__Bacteria;p__Firmicutes;c__Bacilli;o__Mycoplasmatales;f__Mycoplasmataceae;g__Mycoplasma;s__Mycoplasma_spermatophilum;
Sphingobacterium_faecium	0	0	0	0	0	0	0	0	0	0	0	0	0	0	0	0	0	0	0	0	0	0	0	0	0	0	0	0	0	0	0	0	0	0	70	0	0	0	0	0	0	0	0	0	0	0	0	0	k__Bacteria;p__Bacteroidota;c__Bacteroidia;o__Sphingobacteriales;f__Sphingobacteriaceae;g__Sphingobacterium;s__Sphingobacterium_faecium;
Porphyromonas_endodontalis	0	0	0	0	0	0	0	0	0	0	0	0	0	0	69	1	0	0	0	0	0	0	0	0	0	0	0	0	0	0	0	0	0	0	0	0	0	0	0	0	0	0	0	0	0	0	0	0	k__Bacteria;p__Bacteroidota;c__Bacteroidia;o__Bacteroidales;f__Porphyromonadaceae;g__Porphyromonas;s__Porphyromonas_endodontalis;
Bifidobacterium_dentium	0	1	0	67	0	0	0	0	0	0	0	0	0	0	0	0	0	0	0	0	0	0	0	0	0	0	0	0	0	0	39	0	0	0	0	0	0	0	0	0	0	0	0	0	0	0	0	0	k__Bacteria;p__Actinobacteriota;c__Actinobacteria;o__Bifidobacteriales;f__Bifidobacteriaceae;g__Bifidobacterium;s__Bifidobacterium_dentium;
Nitrospira_sp_Ecomares_2.1	0	0	0	0	0	0	0	0	0	0	0	0	0	0	66	0	0	0	0	0	0	0	0	0	0	0	0	0	0	0	0	0	0	0	0	0	0	0	0	0	0	0	0	0	0	0	0	0	k__Bacteria;p__Nitrospirota;c__Nitrospiria;o__Nitrospirales;f__Nitrospiraceae;g__Nitrospira;s__Nitrospira_sp_Ecomares_2.1;
Ruminococcus_sp_N15.MGS-57	0	0	0	0	0	0	0	0	0	0	0	0	0	0	0	66	0	0	0	0	0	0	0	0	0	0	0	0	0	0	0	0	0	0	0	0	0	0	0	0	0	0	0	0	0	0	0	0	k__Bacteria;p__Firmicutes;c__Clostridia;o__Oscillospirales;f__Ruminococcaceae;g__Ruminococcus;s__Ruminococcus_sp_N15.MGS-57;
Enteroscipio_rubneri	0	0	0	0	0	0	0	0	0	0	0	0	0	63	1	0	0	0	0	0	0	0	0	0	0	0	0	0	0	0	0	0	0	0	0	0	0	0	0	0	0	0	0	0	0	0	0	0	k__Bacteria;p__Actinobacteriota;c__Coriobacteriia;o__Coriobacteriales;f__Eggerthellaceae;g__Enteroscipio;s__Enteroscipio_rubneri;
Lacibacterium_aquatile	0	0	0	0	0	0	0	0	0	0	0	0	0	0	0	0	0	0	0	0	0	0	0	62	0	0	0	0	0	0	0	0	0	0	0	0	0	0	0	0	0	0	0	0	0	0	0	0	k__Bacteria;p__Proteobacteria;c__Alphaproteobacteria;o__unidentified_Alphaproteobacteria;f__unidentified_Alphaproteobacteria;g__unidentified_Alphaproteobacteria;s__Lacibacterium_aquatile;
Rhodopseudomonas_palustris	0	0	0	0	0	0	0	0	62	0	0	0	0	12	0	0	0	0	0	0	0	0	0	0	0	0	0	0	0	0	0	0	0	0	0	0	0	0	0	0	0	0	0	0	0	0	0	0	k__Bacteria;p__Proteobacteria;c__Alphaproteobacteria;o__Rhizobiales;f__Xanthobacteraceae;g__Rhodopseudomonas;s__Rhodopseudomonas_palustris;
Deinococcus_antarcticus	0	0	0	0	0	0	0	0	0	60	0	0	0	0	0	0	0	0	0	0	0	0	0	0	0	0	0	0	0	0	0	0	0	0	0	0	0	0	0	0	0	0	0	0	0	0	0	0	k__Bacteria;p__Deinococcota;c__Deinococci;o__Deinococcales;f__Deinococcaceae;g__Deinococcus;s__Deinococcus_antarcticus;
Gemella_asaccharolytica	0	0	0	55	0	0	0	0	0	0	0	0	0	0	0	0	0	0	0	0	0	0	0	0	0	0	0	0	0	0	0	0	0	0	0	0	0	0	0	0	0	0	0	0	0	0	0	0	k__Bacteria;p__Firmicutes;c__Bacilli;o__Staphylococcales;f__Gemellaceae;g__Gemella;s__Gemella_asaccharolytica;
Sphingobacterium_hotanense	0	0	0	0	0	0	0	0	0	0	0	0	0	0	0	0	0	0	0	0	0	0	0	0	0	0	0	0	0	0	0	0	0	0	0	0	0	0	0	55	0	0	0	0	0	0	0	0	k__Bacteria;p__Bacteroidota;c__Bacteroidia;o__Sphingobacteriales;f__Sphingobacteriaceae;g__Sphingobacterium;s__Sphingobacterium_hotanense;
Capnocytophaga_leadbetteri	0	0	0	0	0	0	23	0	0	0	0	0	0	0	0	0	0	0	0	0	0	0	0	0	1	53	0	0	0	0	0	0	0	0	0	0	0	0	0	2	0	0	0	0	0	0	0	0	k__Bacteria;p__Bacteroidota;c__Bacteroidia;o__Flavobacteriales;f__Flavobacteriaceae;g__Capnocytophaga;s__Capnocytophaga_leadbetteri;
Bifidobacterium_pullorum	0	0	0	0	0	0	0	0	0	0	0	0	0	0	52	0	0	0	0	0	0	0	0	0	0	0	0	0	0	0	0	0	0	0	0	0	0	0	0	0	0	0	0	0	0	0	0	0	k__Bacteria;p__Actinobacteriota;c__Actinobacteria;o__Bifidobacteriales;f__Bifidobacteriaceae;g__Bifidobacterium;s__Bifidobacterium_pullorum;
Gleimia_europaea	0	0	0	0	0	0	0	0	0	0	0	0	0	51	0	0	0	0	0	0	0	0	0	0	0	0	0	0	0	0	34	0	0	0	0	0	0	0	0	0	0	0	0	0	0	0	0	0	k__Bacteria;p__Actinobacteriota;c__Actinobacteria;o__Actinomycetales;f__Actinomycetaceae;g__Actinomyces;s__Gleimia_europaea;
Dialister_sp_oral_clone_BS016	0	0	0	0	0	0	0	0	0	0	0	0	0	0	49	0	0	0	0	0	0	0	0	0	0	0	0	0	0	0	0	0	0	0	0	0	0	0	0	0	0	0	0	0	0	0	0	0	k__Bacteria;p__Firmicutes;c__Negativicutes;o__Veillonellales-Selenomonadales;f__Veillonellaceae;g__Dialister;s__Dialister_sp_oral_clone_BS016;
Thermosinus_carboxydivorans	0	0	0	46	0	0	0	0	0	0	0	0	0	0	0	0	0	0	0	0	0	0	0	0	0	0	0	0	0	0	0	0	0	0	0	0	0	0	0	0	0	0	0	0	0	0	0	0	k__Bacteria;p__Firmicutes;c__Negativicutes;o__Veillonellales-Selenomonadales;f__Sporomusaceae;g__Thermosinus;s__Thermosinus_carboxydivorans;
Dialister_pneumosintes	0	0	0	0	0	0	0	0	0	0	0	0	0	0	29	43	0	0	0	0	0	0	0	0	0	0	0	0	0	0	0	0	0	0	0	0	0	0	0	0	0	0	0	0	0	0	0	0	k__Bacteria;p__Firmicutes;c__Negativicutes;o__Veillonellales-Selenomonadales;f__Veillonellaceae;g__Dialister;s__Dialister_pneumosintes;
Lachnospiraceae_oral_clone_MCE9_31	0	0	0	0	0	0	42	0	0	0	0	1	0	0	0	0	0	0	0	0	0	0	0	0	0	0	0	0	0	0	0	0	0	0	0	0	1	0	0	13	0	0	0	0	0	0	0	0	k__Bacteria;p__Firmicutes;c__Clostridia;o__Lachnospirales;f__Lachnospiraceae;g__Oribacterium;s__Lachnospiraceae_oral_clone_MCE9_31;
Candidatus_Saccharibacteria_bacterium_UB2523	0	0	0	0	0	0	0	0	0	0	0	0	0	0	0	0	0	0	0	0	0	0	0	0	42	0	0	0	0	0	0	0	0	0	0	0	0	0	0	0	0	0	0	0	0	0	0	0	k__Bacteria;p__Patescibacteria;c__Saccharimonadia;o__Saccharimonadales;f__unidentified_Saccharimonadales;g__unidentified_Saccharimonadales;s__Candidatus_Saccharibacteria_bacterium_UB2523;
Nibrella_saemangeumensis	0	0	0	0	0	0	0	0	0	0	0	0	0	0	41	0	0	0	0	0	0	0	0	0	0	0	0	0	0	0	0	0	0	0	0	0	0	0	0	0	0	0	0	0	0	0	0	0	k__Bacteria;p__Bacteroidota;c__Bacteroidia;o__Cytophagales;f__Spirosomaceae;g__Nibrella;s__Nibrella_saemangeumensis;
Scardovia_wiggsiae	0	0	0	0	0	0	0	0	0	0	0	0	0	0	39	29	0	0	0	0	0	0	0	0	0	0	0	0	0	0	0	0	0	0	0	0	0	0	0	37	0	0	0	0	0	0	0	0	k__Bacteria;p__Actinobacteriota;c__Actinobacteria;o__Bifidobacteriales;f__Bifidobacteriaceae;g__Scardovia;s__Scardovia_wiggsiae;
Capnocytophaga_sp_ChDC_OS43	0	0	0	0	0	0	0	0	0	0	0	0	0	1	0	1	37	0	0	0	0	0	0	0	0	0	0	0	0	0	0	0	0	0	0	0	0	0	0	0	0	0	0	0	18	0	0	0	k__Bacteria;p__Bacteroidota;c__Bacteroidia;o__Flavobacteriales;f__Flavobacteriaceae;g__Capnocytophaga;s__Capnocytophaga_sp_ChDC_OS43;
Nocardioides_sp	0	0	0	0	0	0	11	0	0	0	0	0	9	37	0	0	0	0	0	0	0	0	0	0	0	0	0	0	0	0	0	0	0	0	17	0	0	0	0	10	0	0	2	0	0	0	0	0	k__Bacteria;p__Actinobacteriota;c__Actinobacteria;o__Propionibacteriales;f__Nocardioidaceae;g__Nocardioides;s__Nocardioides_sp;
Actinobaculum_massiliense	0	0	0	0	0	0	0	0	0	0	0	35	0	0	0	0	0	0	0	0	0	0	0	0	0	0	0	0	0	0	0	0	0	0	0	0	0	0	0	0	0	0	0	0	0	0	0	0	k__Bacteria;p__Actinobacteriota;c__Actinobacteria;o__Actinomycetales;f__Actinomycetaceae;g__Actinobaculum;s__Actinobaculum_massiliense;
Propionibacterineae_bacterium_3712BRRJ	0	0	0	0	0	0	0	0	0	0	0	0	0	0	0	0	0	0	0	0	0	0	0	0	0	0	0	0	0	0	0	0	0	0	0	0	0	0	0	0	0	0	32	0	0	0	0	0	k__Bacteria;p__Actinobacteriota;c__Actinobacteria;o__Propionibacteriales;f__Propionibacteriaceae;g__Marinilutecoccus;s__Propionibacterineae_bacterium_3712BRRJ;
Tannerella_forsythia	0	0	0	0	0	0	0	0	0	0	0	0	0	0	23	0	0	0	0	0	0	0	0	0	0	0	0	0	0	0	0	0	0	0	0	0	0	0	0	32	0	0	0	0	0	0	0	0	k__Bacteria;p__Bacteroidota;c__Bacteroidia;o__Bacteroidales;f__Tannerellaceae;g__Tannerella;s__Tannerella_forsythia;
Propioniferax_innocua	0	0	0	0	0	0	31	0	0	0	0	0	0	0	0	0	0	0	0	0	0	0	0	0	0	0	0	0	0	0	0	0	0	0	0	0	0	0	0	0	0	0	0	0	0	0	0	0	k__Bacteria;p__Actinobacteriota;c__Actinobacteria;o__Propionibacteriales;f__Propionibacteriaceae;g__Propioniferax;s__Propioniferax_innocua;
Cardiobacterium_sp_canine_oral_taxon_238	0	0	0	0	0	0	0	0	0	0	0	0	0	0	12	0	0	0	0	0	0	0	0	0	0	0	0	0	0	0	0	0	0	0	0	0	26	0	0	0	0	0	0	0	0	0	0	0	k__Bacteria;p__Proteobacteria;c__Gammaproteobacteria;o__Cardiobacteriales;f__Cardiobacteriaceae;g__unidentified_Cardiobacteriaceae;s__Cardiobacterium_sp_canine_oral_taxon_238;
Corynebacterium_riegelii	0	0	0	0	0	0	0	0	0	0	0	0	0	0	0	0	0	0	0	0	0	0	0	0	0	0	0	0	0	0	0	0	0	1	0	0	0	0	0	25	0	0	0	0	0	0	0	0	k__Bacteria;p__Actinobacteriota;c__Actinobacteria;o__Corynebacteriales;f__Corynebacteriaceae;g__Corynebacterium;s__Corynebacterium_riegelii;
Salinicoccus_roseus	0	0	0	0	0	0	0	0	0	0	0	0	0	0	24	0	0	0	0	0	0	0	0	0	0	0	0	0	0	0	0	0	0	0	0	0	0	0	0	0	0	0	0	0	0	0	0	0	k__Bacteria;p__Firmicutes;c__Bacilli;o__Staphylococcales;f__Staphylococcaceae;g__Salinicoccus;s__Salinicoccus_roseus;
Weissella_cibaria	0	0	0	0	0	0	0	0	0	0	0	0	0	0	0	22	0	0	0	0	0	0	0	0	0	0	0	0	0	0	0	0	0	0	0	0	0	0	0	0	0	0	0	0	0	0	0	0	k__Bacteria;p__Firmicutes;c__Bacilli;o__Lactobacillales;f__Lactobacillaceae;g__Weissella;s__Weissella_cibaria;
Luteimonas_padinae	0	0	0	0	0	0	0	0	0	0	0	0	0	0	0	0	0	0	0	0	0	0	0	0	0	0	0	0	0	0	0	0	0	0	0	0	0	0	0	0	0	0	22	0	0	0	0	0	k__Bacteria;p__Proteobacteria;c__Gammaproteobacteria;o__Xanthomonadales;f__Xanthomonadaceae;g__Luteimonas;s__Luteimonas_padinae;
Thermus_scotoductus	0	0	0	0	0	0	0	0	0	0	0	0	0	0	0	0	0	0	0	0	0	0	0	0	0	0	0	0	0	0	0	0	0	0	0	0	0	0	0	0	0	0	0	0	21	0	0	0	k__Bacteria;p__Deinococcota;c__Deinococci;o__Thermales;f__Thermaceae;g__Thermus;s__Thermus_scotoductus;
Mitsuokella_sp_oral_taxon_G68	0	0	0	0	0	0	0	0	0	0	0	0	0	0	0	0	0	0	0	0	0	0	0	0	0	0	0	0	0	0	0	0	0	0	0	0	0	0	0	0	0	0	0	0	0	0	0	20	k__Bacteria;p__Firmicutes;c__Negativicutes;o__Veillonellales-Selenomonadales;f__Selenomonadaceae;g__unidentified_Selenomonadaceae;s__Mitsuokella_sp_oral_taxon_G68;
[Eubacterium]_brachy	0	0	0	0	0	0	0	0	0	0	0	0	0	0	18	0	0	0	0	0	0	0	0	0	0	0	0	0	0	0	0	0	0	0	0	0	0	0	0	0	0	0	0	0	0	0	0	0	k__Bacteria;p__Firmicutes;c__Clostridia;o__Peptostreptococcales-Tissierellales;f__Anaerovoracaceae;g__[Eubacterium]_brachy_group;s__[Eubacterium]_brachy;
Veillonellaceae_bacterium_canine_oral_taxon_211	0	0	0	0	0	0	0	0	0	0	0	0	0	0	0	0	0	0	0	0	0	0	0	0	0	0	0	0	0	0	17	0	0	0	0	0	0	0	0	0	0	0	0	0	0	0	0	0	k__Bacteria;p__Firmicutes;c__Negativicutes;o__Acidaminococcales;f__Acidaminococcaceae;g__Succiniclasticum;s__Veillonellaceae_bacterium_canine_oral_taxon_211;
Prevotella_saccharolytica	0	0	0	0	0	0	0	0	0	0	0	0	0	15	0	0	0	0	0	0	0	0	0	0	5	0	0	0	0	0	11	0	0	0	0	0	0	0	0	0	0	0	0	0	0	0	0	0	k__Bacteria;p__Bacteroidota;c__Bacteroidia;o__Bacteroidales;f__Prevotellaceae;g__Prevotella;s__Prevotella_saccharolytica;
Rhodococcus_corynebacterioides	0	0	0	0	0	0	0	0	0	0	0	0	15	0	0	0	0	0	0	0	0	0	0	0	0	0	0	0	0	0	0	0	0	0	0	0	0	0	0	0	0	0	0	0	0	0	0	0	k__Bacteria;p__Actinobacteriota;c__Actinobacteria;o__Corynebacteriales;f__Nocardiaceae;g__Rhodococcus;s__Rhodococcus_corynebacterioides;
Flavobacterium_succinicans	0	0	0	0	0	0	0	0	0	0	0	0	0	0	0	0	0	0	0	0	0	0	0	0	0	0	0	0	0	0	0	11	0	0	0	0	0	0	0	0	0	0	0	0	15	0	0	6	k__Bacteria;p__Bacteroidota;c__Bacteroidia;o__Flavobacteriales;f__Flavobacteriaceae;g__Flavobacterium;s__Flavobacterium_succinicans;
Agromyces_cerinus	0	0	0	0	0	0	0	0	0	0	0	0	0	15	0	0	0	0	0	0	0	0	0	0	0	0	0	0	0	0	0	0	0	0	0	0	0	0	0	0	0	0	0	0	0	0	0	0	k__Bacteria;p__Actinobacteriota;c__Actinobacteria;o__Micrococcales;f__Microbacteriaceae;g__Agromyces;s__Agromyces_cerinus;
Lactobacillus_oris	0	0	0	0	0	0	0	0	0	0	0	0	0	0	0	0	0	0	0	0	0	0	0	0	0	0	0	0	0	0	0	0	0	0	0	0	0	0	0	0	0	0	0	14	0	0	0	0	k__Bacteria;p__Firmicutes;c__Bacilli;o__Lactobacillales;f__Lactobacillaceae;g__Limosilactobacillus;s__Lactobacillus_oris;
Laceyella_sacchari	0	0	0	0	0	0	0	0	0	0	0	0	0	13	0	0	0	0	0	0	0	0	0	0	0	0	0	0	0	0	0	0	0	0	0	0	0	0	0	0	0	0	0	0	0	0	0	0	k__Bacteria;p__Firmicutes;c__Bacilli;o__Thermoactinomycetales;f__Thermoactinomycetaceae;g__Laceyella;s__Laceyella_sacchari;
Dickeya_chrysanthemi	0	0	0	0	0	0	0	0	0	0	0	0	0	0	0	0	0	0	0	0	0	0	0	0	0	0	0	0	0	0	0	0	0	0	0	0	0	0	0	12	0	0	0	0	0	0	0	0	k__Bacteria;p__Proteobacteria;c__Gammaproteobacteria;o__Enterobacterales;f__Erwiniaceae;g__Izhakiella;s__Dickeya_chrysanthemi;
Rothia_dentocariosa	0	0	0	0	0	0	0	0	0	0	0	0	0	0	1	2	2	3	0	0	5	0	0	0	0	0	1	0	0	0	0	0	12	0	0	0	0	0	0	5	1	0	0	0	0	1	0	1	k__Bacteria;p__Actinobacteriota;c__Actinobacteria;o__Micrococcales;f__Micrococcaceae;g__Rothia;s__Rothia_dentocariosa;
Thermus_thermophilus	0	0	0	0	0	0	0	0	0	0	0	0	0	0	0	0	0	0	0	0	0	0	0	0	0	0	0	0	0	0	0	0	0	0	0	0	0	0	0	0	0	0	0	0	0	12	0	0	k__Bacteria;p__Deinococcota;c__Deinococci;o__Thermales;f__Thermaceae;g__Thermus;s__Thermus_thermophilus;
Microlunatus_sp_MN12-2	0	0	0	0	0	0	0	0	0	0	0	0	0	0	0	0	0	0	0	0	0	0	0	0	0	0	0	0	0	0	10	0	0	0	0	0	0	0	0	0	0	0	0	0	0	0	0	0	k__Bacteria;p__Actinobacteriota;c__Actinobacteria;o__Propionibacteriales;f__Propionibacteriaceae;g__Friedmanniella;s__Microlunatus_sp_MN12-2;
Sporocytophaga_myxococcoides	0	0	0	0	0	0	0	10	0	0	0	0	0	0	0	0	0	0	0	0	0	0	0	0	0	0	0	0	0	0	0	0	0	0	0	0	0	0	0	0	0	0	0	0	0	0	0	0	k__Bacteria;p__Bacteroidota;c__Bacteroidia;o__Cytophagales;f__Cytophagaceae;g__Sporocytophaga;s__Sporocytophaga_myxococcoides;
Chryseobacterium_taklimakanense	0	0	0	0	0	0	0	0	0	0	0	0	0	9	0	0	0	0	0	0	0	0	0	0	0	0	0	0	0	0	0	0	0	0	0	0	0	0	0	0	0	0	0	0	0	0	0	0	k__Bacteria;p__Bacteroidota;c__Bacteroidia;o__Flavobacteriales;f__Weeksellaceae;g__Chryseobacterium;s__Chryseobacterium_taklimakanense;
Acidobacteria_bacterium_IGE-015	0	0	0	0	0	0	0	0	0	0	0	0	0	0	0	0	0	0	8	0	0	0	0	0	0	0	0	0	0	0	0	0	0	0	0	0	0	0	0	0	0	0	0	0	0	0	0	0	k__Bacteria;p__Acidobacteriota;c__Acidobacteriae;o__Bryobacterales;f__Bryobacteraceae;g__Bryobacter;s__Acidobacteria_bacterium_IGE-015;
Siccationidurans_occulans	0	0	0	0	0	0	0	0	0	0	0	0	0	0	0	0	0	0	0	0	0	0	0	0	0	0	0	0	0	0	0	0	0	0	0	0	0	0	0	0	0	0	6	0	0	0	0	0	k__Bacteria;p__Bacteroidota;c__Bacteroidia;o__Cytophagales;f__Hymenobacteraceae;g__Hymenobacter;s__Siccationidurans_occulans;
Clostridiales_bacterium_42_27	0	0	0	0	0	0	0	0	0	0	0	0	0	0	0	5	0	0	0	0	0	0	0	0	0	0	0	0	0	0	0	0	0	0	0	0	0	0	0	0	0	0	0	0	0	0	0	0	k__Bacteria;p__Firmicutes;c__Clostridia;o__Oscillospirales;f__[Eubacterium]_coprostanoligenes_group;g__unidentified_[Eubacterium]_coprostanoligenes_group;s__Clostridiales_bacterium_42_27;
Deinococcus_wulumuqiensis	0	0	0	0	0	0	0	0	0	0	0	0	2	0	0	0	0	0	0	0	0	0	0	0	0	0	0	0	0	0	4	0	0	0	0	0	0	0	0	0	0	0	0	0	0	0	0	0	k__Bacteria;p__Deinococcota;c__Deinococci;o__Deinococcales;f__Deinococcaceae;g__Deinococcus;s__Deinococcus_wulumuqiensis;
Chryseobacterium_indologenes	3	0	0	2	0	0	0	0	0	0	0	0	0	0	0	0	0	0	0	0	0	0	0	0	0	0	0	0	0	0	0	0	0	0	0	0	0	0	0	3	0	0	0	0	0	0	0	0	k__Bacteria;p__Bacteroidota;c__Bacteroidia;o__Flavobacteriales;f__Weeksellaceae;g__Chryseobacterium;s__Chryseobacterium_indologenes;
Deinococcus_marmoris	0	0	0	0	0	0	0	0	0	0	0	0	0	0	0	0	0	0	0	0	0	0	0	0	0	0	0	0	0	0	0	0	0	0	0	0	0	0	0	0	0	0	0	0	2	0	0	0	k__Bacteria;p__Deinococcota;c__Deinococci;o__Deinococcales;f__Deinococcaceae;g__Deinococcus;s__Deinococcus_marmoris;
Penicillium_roqueforti	0	0	0	0	0	0	0	0	0	0	0	0	0	0	0	0	0	0	0	0	0	0	0	0	0	0	0	0	0	0	0	0	0	0	0	0	0	2	0	0	0	0	0	0	0	0	0	0	k__Bacteria;p__Proteobacteria;c__Alphaproteobacteria;o__Rickettsiales;f__Mitochondria;g__unidentified_Mitochondria;s__Penicillium_roqueforti;
Jeotgalicoccus_huakuii	0	0	0	0	0	0	0	0	0	0	0	0	0	0	0	0	0	0	0	0	0	0	0	0	0	0	0	0	0	0	0	0	0	0	0	0	2	0	0	0	0	0	0	0	0	0	0	0	k__Bacteria;p__Firmicutes;c__Bacilli;o__Staphylococcales;f__Staphylococcaceae;g__Jeotgalicoccus;s__Jeotgalicoccus_huakuii;
Acidocella_aluminiidurans	0	0	0	1	0	0	0	0	0	0	0	0	0	0	2	0	0	0	0	0	2	0	0	0	0	0	1	0	0	0	0	0	0	0	0	0	0	0	0	2	0	0	0	0	0	0	0	0	k__Bacteria;p__Proteobacteria;c__Alphaproteobacteria;o__Acetobacterales;f__Acetobacteraceae;g__Acidocella;s__Acidocella_aluminiidurans;
Others	15487	181420	61486	190925	98809	27788	53600	226605	100934	125481	21978	127244	16790	87496	195870	283451	34750	53964	111039	100298	291780	58153	47449	9299	208447	125295	254391	23245	93795	22138	210712	67691	312399	34962	37264	26339	242538	136668	132372	247700	181150	53641	280272	93293	218872	212584	112526	45796	Others

[truncated: 6 more sheets: Table S11, Table S12, TableS13, Table S14, Table S15, Table S16]
